# Supplementary material for: Associations of healthy food choices with gut microbiota profiles
Source: Am J Clin Nutr. 2021 May 21;114(2):605–16. doi: 10.1093/ajcn/nqab077 (PMC8326043; doi:10.1093/ajcn/nqab077)
Supplement: nqab077_Supplemental_Files [file nqab077_supplemental_files.zip]

Archive with 2 entries (2 files):
- supplementary_methods_1.pdf
- supplementary_tables.xlsx
