# Supplementary material for: Associations of healthy food choices with gut microbiota profiles
Source: Am J Clin Nutr. 2021 May 21;114(2):605–16. doi: 10.1093/ajcn/nqab077 (PMC8326043; doi:10.1093/ajcn/nqab077)
Supplement: nqab077_Supplemental_Files [file nqab077_supplemental_files.zip › supplementary_tables.xlsx]

## Sheet: Supplementary Table 1
Supplementary Table 1
On-line Supplementary Material
Associations of healthy food choices with gut microbiota profiles
Koponen et al.
Stages of covariate adjustment for linear regression analyses predicting alpha diversity
variable	estimate/SD	estimate	Std. Error	SD	T-value	P-value	Significance
(Intercept)	2.0775	3.3918	0.0232523	1.63264	145.87	< 2E-16	***		Residual standard error: 0,4099 on 4927 degrees of freedom
AGE	0.0423869	0.0013604	0.0004571	0.0320948	2.976	0.00293	**		Multiple R-squared: 0,004908; Adjusted R-squared: 0,004504
SEX	-0.0586174	-0.0482515	0.0117236	0.82316	-4.116	3.92e-05	***		F-statistic: 12,15 on 2 and 4927 DF; p-value: 5,448E-06
variable	estimate/SD	estimate	Std. Error	SD	T-value	P-value	Significance
(Intercept)	1.50659	3.62276	0.034247	2.40462	105.782	< 2E-16	***		Residual standard error: 0,4096 on 4928 degrees of freedom
BMI	-0.0791484	-0.00698	0.001256	0.0881887	-5.557	2.88e-08	***		Multiple R-squared: 0,006228; Adjusted R-squared: 0,006027
									F-statistic: 30,89 on 1 and 4928 DF; p-value: 2,882E-08
variable	estimate/SD	estimate	Std. Error	SD	T-value	P-value	Significance
(Intercept)	1.37242	3.571	0.0370578	2.60197	96.363	< 2E-16	***		Residual standard error: 0,4084 on 4926 degrees of freedom
AGE	0.0626255	0.0020636	0.0004693	0.0329514	4.397	1.12e-05	***		Multiple R-squared: 0,0126; Adjusted R-squared: 0,012
SEX	-0.0532338	-0.0437396	0.0117021	0.821651	-3.738	0.000188	***		F-statistic: 20,95 on 3 and 4926 DF; p-value: 1,741E-13
BMI	-0.0882337	-0.0080185	0.0012943	0.0908779	-6.195	6.3e-10	***
variable	estimate/SD	estimate	Std. Error	SD	T-value	P-value	Significance
(Intercept)	2.02751	3.41467	0.0239863	1.68417	142.359	< 2E-16	***		Residual standard error: 0,4093 on 4926 degrees of freedom
AGE	0.0338641	0.0010978	0.0004617	0.0324178	2.378	0.017457	*		Multiple R-squared: 0,007822; Adjusted R-squared: 0,007218
SEX	-0.0519701	-0.0430158	0.0117883	0.827703	-3.649	0.000266	***		F-statistic: 12,95 on 3 and 4926 DF; p-value: 2,021E-08
SMOKING	-0.0541764	-0.0530338	0.0139418	0.978909	-3.804	0.000144	***
variable	estimate/SD	estimate	Std. Error	SD	T-value	P-value	Significance
(Intercept)	2.04462	3.38001	0.0235441	1.65312	143.561	< 2E-16	***		Residual standard error: 0,4095 on 4926 degrees of freedom
AGE	0.0566239	0.0019871	0.0004998	0.0350929	3.976	7.11e-05	***		Multiple R-squared: 0,00683; Adjusted R-squared: 0,006225
SEX	-0.0659907	-0.055293	0.0119334	0.837891	-4.633	3.69e-06	***		F-statistic: 11,29 on 3 and 4926 DF; p-value: 2,222E-07
MEDICATION	-0.0439758	-0.0412553	0.0133611	0.938136	-3.088	0.00203	**
variable	estimate/SD	estimate	Std. Error	SD	T-value	P-value	Significance
(Intercept)	1.36105	3.59954	0.037666	2.64468	95.565	< 2E-16	***		Residual standard error: 0,4077 on 4925 degrees of freedom
AGE	0.0542588	0.001802	0.000473	0.0332112	3.809	0.000141	***		Multiple R-squared: 0,01588; Adjusted R-squared: 0,01508
SEX	-0.0460865	-0.038077	0.011767	0.826208	-3.236	0.001221	**		F-statistic: 19,86 on 4 and 4925 DF; p-value: 3,072E-16
BMI	-0.0904318	-0.00821	0.001293	0.0907866	-6.349	2.36e-10	***
SMOKING	-0.0576657	-0.056264	0.013896	0.975693	-4.049	5.22e-05	***
variable	estimate/SD	estimate	Std. Error	SD	T-value	P-value	Significance
(Intercept)	1.34677	3.5546	0.03759	2.63934	94.562	< 2E-16	***		Residual standard error: 0,4081 on 4925 degrees of freedom
AGE	0.0717697	0.0025559	0.0005072	0.0356125	5.04	4.83e-07	***		Multiple R-squared: 0,01391; Adjusted R-squared: 0,01311
SEX	-0.0593769	-0.0497322	0.0119288	0.837568	-4.169	3.11e-05	***		F-statistic: 17,36 on 4 and 4925 DF; p-value: 3,723E-14
BMI	-0.084668	-0.0077212	0.0012988	0.0911939	-5.945	2.96e-09	***
MEDICATION	-0.0363601	-0.0341299	0.0133686	0.938662	-2.553	0.0107	*
variable	estimate/SD	estimate	Std. Error	SD	T-value	P-value	Significance
(Intercept)	2.16109	3.4029	0.0224261	1.57463	140.262	< 2E-16	***		Residual standard error: 0,409 on 4925 degrees of freedom
AGE	0.0488566	0.0017279	0.0005037	0.0353668	3.431	0.000607	***		Multiple R-squared: 0,009774; Adjusted R-squared: 0,00897
SEX	-0.0594707	-0.0500847	0.0119944	0.842174	-4.176	3.02e-05	***		F-statistic: 12,15 on 4 and 4925 DF; p-value: 7,851E-10
SMOKING	-0.0544969	-0.0533016	0.0139298	0.978066	-3.826	0.000132	***
MEDICATION	-0.0443724	-0.0415703	0.0133428	0.936851	-3.116	0.001847	**
variable	estimate/SD	estimate	Std. Error	SD	T-value	P-value	Significance
(Intercept)	1.33648	3.58312	0.0381835	2.68101	93.84	< 2E-16	***		Residual standard error: 0,4075 on 4924 degrees of freedom
AGE	0.0640619	0.0022958	0.0005104	0.0358372	4.498	7.01e-06	***		Multiple R-squared: 0,01719; Adjusted R-squared: 0,0162
SEX	-0.0523637	-0.0440869	0.011991	0.841936	-3.677	0.000239	***		F-statistic: 17,23 on 5 and 4924 DF; p-value: < 2,2E-16
BMI	-0.0868393	-0.0079119	0.0012976	0.0911096	-6.097	1.16e-09	***
SMOKING	-0.0578046	-0.0563671	0.013888	0.975131	-4.059	5.01e-05	***
MEDICATION	-0.0365848	-0.0342871	0.0133477	0.937195	-2.569	0.010235	*

## Sheet: Supplementary Table 2
Supplementary Table 2
On-line Supplementary Material
Associations of healthy food choices with gut microbiota profiles
Koponen et al.
Comparison of sample characteristics between participants who donated and did not donate a stool sample
Variable	No sample (n = 1019)	Sample (n = 4930)	P-Value	Significance
Age, years	39,6 ± 11,0	48,0 ± 12,8	< 2,20E-16	***
Sex (men), n	566 (53,52 %)	2311 (46,88 %)	4.64e-07	***
BMI, kg/m2	26,40 ± 4,6	26,9 ± 4,6	0.00325	**
Smokers, n	403 (39.6 %)	1169 (23.7 %)	< 2,20E-16	***
Medication users, n	243 (23.9 %)	1831 (37.1 %)	< 2,20E-16	***
HFC score, 1/mo	220,1 ± 100,5	250,0 ± 103,2	< 2,20E-16	***
*** <= 0.001, ** <= 0.01, * <= 0.05, . <= 0.1

## Sheet: Supplementary Table 3
Supplementary Table 3
On-line Supplementary Material
Associations of healthy food choices with gut microbiota profiles
Koponen et al.
Alpha diversity results
covariates for each component: AGE, SEX, BMI, SMOKING, MEDICATION
Variable	Estimate/SD	Estimate	Lower bound	Upper bound	T-value	Std. Error	SD	P-value	Significance	Residual standard error: 0.4071 on 4923 degrees of freedom
(Intercept)	1.2217	3.535	3.45421	3.61579	85.786	0.04121	2.89352	< 2e-16	***	Multiple R-squared: 0.01906, Adjusted R-squared: 0.01787
HFC Score	0.0436093	0.0001892	6.8064e-05	0.000310336	3.062	6.179e-05	0.00433852	0.002208	***	F-statistic: 15.94 on 6 and 4923 DF, p-value: < 2.2e-16
Age	0.0542364	0.001981	0.000961176	0.00300082	3.808	0.0005202	0.0365253	0.000142	***
Sex	-0.0389225	-0.03397	-0.0583383	-0.00960166	-2.734	0.01243	0.87276	0.006289	**
BMI	-0.082445	-0.007537	-0.0100895	-0.0049845	-5.787	0.001302	0.0914186	7.6e-09	***
Smoking	-0.0488692	-0.04845	-0.0761315	-0.0207685	-3.432	0.01412	0.991421	0.000603	***
Medication	-0.0394005	-0.03696	-0.0631516	-0.0107684	-2.765	0.01336	0.938058	0.005705	**
Combined fiber sources score	0.0493738	0.0003032	0.000131739	0.000474661	3.467	8.746e-05	0.00614091	0.000531	***
Fiber-rich breads	0.0427627	0.0005921	0.0002055	0.0009787	3.002	0.0001972	0.0138462	0.002696	**
Vegetables	0.0264057	0.0003341	-1.91724e-05	0.000687372	1.854	0.0001802	0.0126526	0.063761	.
Fruits	0.0348722	0.0006682	0.000133194	0.00120321	2.448	0.0002729	0.0191614	0.014381	*
Berries	0.0328435	0.0011475	0.000171982	0.00212302	2.306	0.0004976	0.0349385	0.021153	*
Juices	0.00252101	6.583e-05	-0.00066326	0.00079492	0.177	0.0003719	0.0261126	0.85949
Fish	0.0104021	0.00084	-0.00141471	0.00309471	0.73	0.0011501	0.0807531	0.465205
Poultry	0.0354531	0.0031308	0.000665147	0.00559645	2.489	0.0012577	0.0883081	0.01283	*
Low-fat cheeses	0.0346406	0.0006696	0.000129889	0.00120931	2.432	0.0002753	0.0193299	0.015064	*
Dressings and oils	-0.00615747	-0.0002409	-0.00133326	0.00085146	-0.432	0.0005572	0.0391232	0.66558
Nuts and seeds	0.0198022	0.0011664	-0.000478218	0.00281102	1.39	0.0008389	0.0589025	0.16448
Red and processed meat products (low use)	-0.00509111	-5.362e-05	-0.000347687	0.000240447	-0.358	0.00015	0.0105321	0.72068
*** <= 0.001, ** <= 0.01, * <= 0.05, . <= 0.1

## Sheet: Supplementary Table 4
Supplementary Table 4
On-line Supplementary Material
Associations of healthy food choices with gut microbiota profiles
Koponen et al.
dbRDA
dbRDA model results for Bray-Curtis dissimilarity scores
	SumOfSqs	Pseudo-F	P-value	Significance	Permutations
Model	19.34	4.8965	0.001	***	999
Residual	1294.26
*** <= 0.001, ** <= 0.01, * <= 0.05, . <= 0.1
dbRDA variable results for Bray-Curtis dissimilarity scores
Variable	SumOfSqs	Pseudo-F	P-value	Significance	Permutations
Fiber-rich breads	1.33	5.0635	0.001	***	999
Vegetables	1.65	6.249	0.001	***
Fruits	0.69	2.6239	0.001	***
Berries	1.31	4.9706	0.001	***
Juices	0.4	1.5325	0.023	*
Fish	0.59	2.2306	0.001	***
Poultry	0.49	1.874	0.002	**
Red and processed meat products (low use)	0.78	2.9469	0.001	***
Low-fat cheeses	0.6	2.2816	0.001	***
Dressings and oils	0.39	1.4955	0.026	*
Age	3.34	12.6724	0.001	***
Sex	2.81	10.657	0.001	***
BMI	2.62	9.9562	0.001	***
Smoking	1.51	5.7369	0.001	***
Medication	0.83	3.157	0.001	***
*** <= 0.001, ** <= 0.01, * <= 0.05, . <= 0.1
Axis significance
Axis	Eigenvalue	Constr. var. expl.	Cumul. tot. var. expl.	Pseudo-F	P-value	Significance	Permutations
RDA1	7.31	37.7778	0.556482	27.7579	0.001	***	999
RDA2	5.48	28.3204	0.973653	20.8133	0.001	***	Total variance
RDA3	1.79	9.25065	1.10992	6.781	0.001	***	1313.61
RDA4	1.15	5.94315	1.19746	4.3806	0.001	***	Constrained variance
RDA5	0.92	4.75452	1.2675	3.4863	0.01	**	19.35
RDA6	0.62	3.20413	1.3147	2.3493	0.24
RDA7	0.41	2.11886	1.34591	1.5648	0.921
RDA8	0.3	1.55039	1.36875	1.1257	1
RDA9	0.28	1.44703	1.39006	1.0547	1
RDA10	0.23	1.18863	1.40757	0.8782	1
RDA11	0.22	1.13695	1.42432	0.8214	1
RDA12	0.2	1.03359	1.43954	0.7581	1
RDA13	0.16	0.826873	1.45172	0.6093	1
RDA14	0.15	0.775194	1.46314	0.5604	1
RDA15	0.13	0.671835	1.47304	0.5067	1
*** <= 0.001, ** <= 0.01, * <= 0.05, . <= 0.1
Correlations between variables and first two axes
Variable	RDA1	RDA2
Fiber-rich breads	0.0970722	-0.0597913
Vegetables	0.00382936	-0.176395
Fruits	0.0268699	-0.103671
Berries	0.102471	-0.0933877
Juices	0.00525442	0.0058119
Fish	0.0792466	-0.0408352
Poultry	-0.0361429	-0.0843889
Red and processed meat products (low use)	-0.0415427	-0.12424
Low-fat cheeses	-0.0179633	-0.0800573
Dressings and oils	-0.0249424	-0.0860861
Age	0.191252	-0.114161
Sex	0.15448	0.171325
BMI	0.0657237	0.212845
Smoking	-0.088562	0.122827
Medication	-0.00963988	-0.0588223

## Sheet: Supplementary Table 5
Supplementary Table 5
On-line Supplementary Material
Associations of healthy food choices with gut microbiota profiles
Koponen et al.
Per taxa results
Variable	Taxa	Estimate/SD	Estimate	Lower bound	Upper bound	T-value	Std. Error	SD	P-value	Q-value
Genus level
HFC score	Eubacterium (BacteriaPlasmid)	0.148134	3.27617e-05	2.65822e-05	3.89412e-05	10.3937	3.15208e-06	0.000221163	2.40381e-25	4.37493e-23
HFC score	Acetivibrio (Bacteria)	0.0975198	5.64198e-06	4.02579e-06	7.25816e-06	6.84378	8.24395e-07	5.78547e-05	4.32877e-12	8.15002e-11
HFC score	Eubacterium (Bacteria)	0.0949219	4.73523e-05	3.34238e-05	6.12809e-05	6.66484	7.1048e-06	0.000498856	1.47004e-11	2.43225e-10
HFC score	Butyrivibrio (Bacteria)	0.0851917	1.01691e-05	6.83557e-06	1.35026e-05	5.98043	1.7004e-06	0.000119367	1.19132e-09	1.27541e-08
HFC score	Johnsonella (Bacteria)	0.0819295	5.39765e-06	3.55686e-06	7.23844e-06	5.74851	9.38965e-07	6.58816e-05	4.77327e-09	4.65394e-08
HFC score	Anaerostipes (Bacteria)	0.0739859	3.6686e-05	2.28371e-05	5.05349e-05	5.19326	7.06416e-06	0.000495851	1.07485e-07	8.26574e-07
HFC score	Collinsella (Bacteria)	-0.0711081	-3.04348e-05	-1.84795e-05	-4.239e-05	4.99075	-6.09823e-06	0.000428007	3.11094e-07	2.17766e-06
HFC score	Megamonas (Bacteria)	0.074863	1.17372e-06	7.08272e-07	1.63918e-06	4.94379	2.37414e-07	1.56783e-05	3.97497e-07	2.67943e-06
HFC score	Enterococcus (Bacteria)	0.065451	1.98285e-06	1.13569e-06	2.83001e-06	4.58858	4.32127e-07	3.02951e-05	2.28697e-06	1.31441e-05
HFC score	Lachnoanaerobaculum (Bacteria)	0.0605966	4.70871e-06	2.53776e-06	6.87966e-06	4.25214	1.10738e-06	7.77059e-05	1.07834e-05	5.30429e-05
HFC score	Solobacterium (Bacteria)	0.0606046	4.63147e-06	2.49424e-06	6.7687e-06	4.24838	1.09017e-06	7.6421e-05	1.09655e-05	5.34569e-05
HFC score	Faecalibacterium (Bacteria)	0.0528656	4.05915e-05	1.91487e-05	6.20343e-05	3.71115	1.09377e-05	0.000767824	0.000104298	0.000412658
HFC score	Ruthenibacterium (Bacteria)	-0.0520373	-1.22123e-05	-5.65702e-06	-1.87676e-05	3.65226	-3.34376e-06	0.000234684	0.000131324	0.000497935
HFC score	Faecalicatena (Bacteria)	0.0515884	4.35539e-06	1.99717e-06	6.7136e-06	3.62075	1.2029e-06	8.44258e-05	0.000148353	0.000551024
HFC score	Marvinbryantia (Bacteria)	0.0495502	2.98614e-06	1.30228e-06	4.67e-06	3.47664	8.58916e-07	6.02651e-05	0.000256064	0.000896225
HFC score	Parasutterella (Bacteria)	0.0484536	1.74423e-05	7.31184e-06	2.75728e-05	3.37544	5.16742e-06	0.00035998	0.000371381	0.00122514
HFC score	Desulfovibrio (Bacteria)	-0.0480909	-9.38579e-06	-3.93319e-06	-1.48384e-05	3.3746	-2.78131e-06	0.000195168	0.000372478	0.00122514
HFC score	Tannerella (Bacteria)	0.0475825	3.42973e-06	1.41371e-06	5.44574e-06	3.33519	1.02834e-06	7.20795e-05	0.000429366	0.00138718
HFC score	Ruminococcus (Bacteria)	0.0468995	3.17073e-05	1.28289e-05	5.05858e-05	3.29267	9.62967e-06	0.000676069	0.000499708	0.00154147
HFC score	Lactobacillus (Bacteria)	0.0468746	7.21316e-06	2.91312e-06	1.15132e-05	3.28858	2.1934e-06	0.000153882	0.000507013	0.00155522
HFC score	Coprobacillus (Bacteria)	0.0460775	5.45179e-06	2.14689e-06	8.75669e-06	3.23397	1.68579e-06	0.000118318	0.00061445	0.00185353
HFC score	Mitsuokella (Bacteria)	0.0459092	8.69053e-07	3.37211e-07	1.4009e-06	3.20346	2.71285e-07	1.89298e-05	0.000683305	0.00204272
HFC score	Megasphaera (Bacteria)	0.0455431	1.21076e-06	4.675e-07	1.95402e-06	3.19354	3.79128e-07	2.65849e-05	0.000707139	0.00209836
HFC score	Veillonella (Bacteria)	0.0435463	3.91443e-06	1.39664e-06	6.43221e-06	3.04793	1.28429e-06	8.98911e-05	0.00115826	0.00314737
HFC score	Blautia (Bacteria)	-0.0405461	-3.46332e-05	-1.07815e-05	-5.8485e-05	2.84661	-1.21665e-05	0.00085417	0.00221851	0.00553109
HFC score	Phocea (Bacteria)	-0.0387259	-2.52618e-06	-7.03714e-07	-4.34864e-06	2.71744	-9.29617e-07	6.52323e-05	0.00330097	0.00804612
HFC score	Subdoligranulum (Bacteria)	0.0386308	6.8709e-06	1.90333e-06	1.18385e-05	2.71159	2.53389e-06	0.000177861	0.00335965	0.00815276
HFC score	Lactococcus (Bacteria)	0.0398194	2.58947e-06	6.48154e-07	4.53079e-06	2.61508	9.90207e-07	6.50303e-05	0.00447589	0.0105794
HFC score	Akkermansia (Bacteria)	0.0365527	2.69293e-05	6.3152e-06	4.75434e-05	2.56104	1.0515e-05	0.000736725	0.00523284	0.0122624
HFC score	Butyricimonas (Bacteria)	-0.0352417	-1.02275e-05	-2.11879e-06	-1.83363e-05	2.47271	-4.13617e-06	0.00029021	0.00672152	0.0149185
HFC score	Barnesiella (Bacteria)	0.0346625	2.64919e-05	5.14802e-06	4.78357e-05	2.43329	1.08872e-05	0.000764282	0.00749875	0.016269
HFC score	Bilophila (Bacteria)	-0.0328941	-1.37588e-05	-2.05039e-06	-2.54672e-05	2.30376	-5.9723e-06	0.000418275	0.0106388	0.0227795
HFC score	Streptococcus (Bacteria)	0.0321386	7.4391e-06	9.73614e-07	1.39046e-05	2.25566	3.29797e-06	0.000231469	0.0120678	0.0253423
HFC score	Methanobrevibacter (Archaea)	0.0343049	6.07569e-06	6.6935e-07	1.1482e-05	2.20327	2.75758e-06	0.000177109	0.0138154	0.0283579
HFC score	Gordonibacter (Bacteria)	0.0306869	3.01937e-06	2.69353e-07	5.76938e-06	2.15246	1.40275e-06	9.83926e-05	0.0157047	0.0319953
HFC score	Caudovirales (Viruses)	0.0301762	4.86896e-06	3.35721e-07	9.40219e-06	2.10564	2.31234e-06	0.000161351	0.0176435	0.0354166
HFC score	Sutterella (Bacteria)	-0.0296845	-1.66078e-05	-9.62767e-07	-3.22529e-05	2.08109	-7.98034e-06	0.000559478	0.0187387	0.0373406
HFC score	Bifidobacterium (Bacteria)	-0.0286837	-2.99211e-05	-7.95619e-07	-5.90465e-05	2.014	-1.48565e-05	0.00104314	0.0220319	0.0426576
HFC score	Bacteroides (BacteriaPlasmid)	0.029471	6.09992e-06	1.1374e-07	1.20861e-05	1.99773	3.05342e-06	0.000206981	0.0229024	0.0438761
HFC score	Roseburia (Bacteria)	0.0277804	3.86729e-05	-1.99688e-07	7.75454e-05	1.95038	1.98284e-05	0.00139209	0.025594	0.048522
HFC score	Actinomyces (Bacteria)	-0.0276396	-1.82204e-06	1.98595e-08	-3.66395e-06	1.93931	-9.39532e-07	6.59214e-05	0.0262604	0.0494421
Combined fiber sources score	Eubacterium (BacteriaPlasmid)	0.132096	4.15234e-05	3.27404e-05	5.03064e-05	9.26843	4.4801e-06	0.000314342	1.38063e-20	1.25638e-18
Combined fiber sources score	Acetivibrio (Bacteria)	0.0942898	7.7338e-06	5.44251e-06	1.00251e-05	6.6171	1.16876e-06	8.20216e-05	2.02675e-11	2.99082e-10
Combined fiber sources score	Eubacterium (Bacteria)	0.0833553	5.91898e-05	3.93633e-05	7.90162e-05	5.85271	1.01132e-05	0.00071009	2.57471e-09	2.4663e-08
Combined fiber sources score	Butyrivibrio (Bacteria)	0.0798818	1.35399e-05	8.80634e-06	1.82734e-05	5.60768	2.41452e-06	0.000169499	1.08126e-08	9.22451e-08
Combined fiber sources score	Megamonas (Bacteria)	0.0807376	1.7852e-06	1.12877e-06	2.44163e-06	5.33174	3.34826e-07	2.21112e-05	5.11024e-08	3.92985e-07
Combined fiber sources score	Johnsonella (Bacteria)	0.0742435	6.95841e-06	4.33968e-06	9.57715e-06	5.20923	1.33579e-06	9.37242e-05	9.86858e-08	6.99772e-07
Combined fiber sources score	Ruthenibacterium (Bacteria)	-0.0687917	-2.24113e-05	-1.33113e-05	-3.15112e-05	4.82817	-4.64177e-06	0.000325785	7.09832e-07	4.50661e-06
Combined fiber sources score	Lachnoanaerobaculum (Bacteria)	0.059451	6.54985e-06	3.47186e-06	9.62785e-06	4.17175	1.57005e-06	0.000110172	1.53741e-05	7.11377e-05
Combined fiber sources score	Faecalibacterium (Bacteria)	0.0571534	6.17491e-05	3.15768e-05	9.19214e-05	4.01215	1.53905e-05	0.00108041	3.05302e-05	0.000133356
Combined fiber sources score	Megasphaera (Bacteria)	0.0547339	2.0253e-06	9.90783e-07	3.05982e-06	3.83802	5.27695e-07	3.70027e-05	6.27958e-05	0.000259746
Combined fiber sources score	Lactobacillus (Bacteria)	0.0521827	1.12554e-05	5.22815e-06	1.72826e-05	3.66098	3.07442e-06	0.000215692	0.000126946	0.000478881
Combined fiber sources score	Solobacterium (Bacteria)	0.0521852	5.71268e-06	2.65121e-06	8.77415e-06	3.65818	1.56162e-06	0.000109469	0.000128338	0.000478881
Combined fiber sources score	Blautia (Bacteria)	-0.0518843	-6.11308e-05	-2.82305e-05	-9.40311e-05	3.64263	-1.67821e-05	0.00117821	0.000136322	0.000492924
Combined fiber sources score	Parasutterella (Bacteria)	0.0516524	2.61703e-05	1.19119e-05	4.04286e-05	3.59829	7.27298e-06	0.000506661	0.000161759	0.000574206
Combined fiber sources score	Veillonella (Bacteria)	0.0495152	6.21842e-06	2.70085e-06	9.73599e-06	3.46571	1.79427e-06	0.000125586	0.000266686	0.000904414
Combined fiber sources score	Enterococcus (Bacteria)	0.0485478	2.13148e-06	9.03741e-07	3.35921e-06	3.40354	6.26252e-07	4.39047e-05	0.000335253	0.0011027
Combined fiber sources score	Ruminococcus (Bacteria)	0.0453941	4.36024e-05	1.67807e-05	7.04242e-05	3.18698	1.36814e-05	0.000960531	0.000723337	0.00212334
Combined fiber sources score	Subdoligranulum (Bacteria)	0.0447427	1.1067e-05	4.15869e-06	1.79752e-05	3.14061	3.52383e-06	0.000247347	0.000847987	0.00246277
Combined fiber sources score	Collinsella (Bacteria)	-0.042914	-2.70991e-05	-9.46051e-06	-4.47377e-05	3.01194	-8.99723e-06	0.000631475	0.00130453	0.0034202
Combined fiber sources score	Mitsuokella (Bacteria)	0.042395	1.14659e-06	3.86737e-07	1.90644e-06	2.95825	3.87591e-07	2.70454e-05	0.00155441	0.00402232
Combined fiber sources score	Methanobrevibacter (Archaea)	0.0445421	1.07335e-05	3.37761e-06	1.80893e-05	2.86077	3.75195e-06	0.000240973	0.00212371	0.00539324
Combined fiber sources score	Coprococcus (Bacteria)	0.0394434	3.57253e-05	1.04311e-05	6.10194e-05	2.76892	1.29022e-05	0.000905734	0.00282267	0.00700535
Combined fiber sources score	Coprobacillus (Bacteria)	0.0382377	6.55197e-06	1.7658e-06	1.13381e-05	2.68373	2.44137e-06	0.000171349	0.00365248	0.00894285
Combined fiber sources score	Roseburia (Bacteria)	0.0378882	7.07449e-05	1.86054e-05	0.000122884	2.66001	2.65957e-05	0.0018672	0.00391959	0.00946945
Combined fiber sources score	Caudovirales (Viruses)	0.0380249	8.36084e-06	2.18326e-06	1.45384e-05	2.65331	3.1511e-06	0.000219878	0.00399833	0.00961713
Combined fiber sources score	Bacteroides (Bacteria)	-0.0376325	-0.000121583	-3.13759e-05	-0.00021179	2.64233	-4.60136e-05	0.0032308	0.00412994	0.00989013
Combined fiber sources score	Desulfovibrio (Bacteria)	-0.0356429	-1.0222e-05	-2.20968e-06	-1.82343e-05	2.50111	-4.08699e-06	0.000286789	0.00620639	0.0138314
Combined fiber sources score	Marvinbryantia (Bacteria)	0.0352893	3.13892e-06	6.53628e-07	5.6242e-06	2.47604	1.26771e-06	8.89481e-05	0.0066591	0.0147201
Combined fiber sources score	Akkermansia (Bacteria)	0.0338736	3.57567e-05	6.22048e-06	6.52929e-05	2.37333	1.50661e-05	0.00105559	0.00883347	0.0189885
Combined fiber sources score	Phocea (Bacteria)	-0.0332338	-3.14157e-06	-5.00605e-07	-5.78253e-06	2.33206	-1.34712e-06	9.45292e-05	0.00986891	0.0208854
Combined fiber sources score	Eggerthella (Bacteria)	-0.0314812	-6.38771e-06	-7.17777e-07	-1.20577e-05	2.20863	-2.89217e-06	0.000202906	0.0136233	0.0282826
Combined fiber sources score	Dielma (Bacteria)	-0.0321327	-2.76995e-06	-3.04584e-07	-5.23532e-06	2.20268	-1.25754e-06	8.62034e-05	0.013833	0.0286092
Combined fiber sources score	Faecalicatena (Bacteria)	0.0308379	3.94613e-06	3.71798e-07	7.52046e-06	2.16437	1.82322e-06	0.000127964	0.015242	0.031169
Combined fiber sources score	Barnesiella (Bacteria)	0.0307086	3.39332e-05	3.07402e-06	6.47924e-05	2.15574	1.57409e-05	0.00110501	0.0155763	0.0317339
Combined fiber sources score	Lactococcus (Bacteria)	0.031126	2.98914e-06	1.223e-07	5.85598e-06	2.04415	1.46229e-06	9.60335e-05	0.0204997	0.0407012
Combined fiber sources score	Tannerella (Bacteria)	0.0287164	3.1575e-06	8.21401e-08	6.23286e-06	2.01281	1.5687e-06	0.000109955	0.0220946	0.0433944
Combined fiber sources score	Catenibacterium (Bacteria)	0.0286859	1.5536e-06	3.88104e-08	3.0684e-06	2.01068	7.72677e-07	5.41591e-05	0.0222071	0.0434591
Combined fiber sources score	Erysipelatoclostridium (Bacteria)	-0.0282608	-6.50421e-06	-7.62488e-08	-1.29322e-05	1.9837	-3.27882e-06	0.000230149	0.0236723	0.0453512
Combined fiber sources score	Bilophila (Bacteria)	-0.0277657	-1.69868e-05	1.38546e-07	-3.41122e-05	1.94459	-8.73544e-06	0.000611793	0.0259409	0.0488609
Fiber-rich breads	Methanobrevibacter (Archaea)	0.0590546	3.1172e-05	1.50591e-05	4.7285e-05	3.79285	8.21863e-06	0.000527851	7.55327e-05	0.000311277
Fiber-rich breads	Bifidobacterium (Bacteria)	0.053381	0.000163288	7.78798e-05	0.000248696	3.74809	4.35656e-05	0.00305891	9.01136e-05	0.000359139
Fiber-rich breads	Lachnoanaerobaculum (Bacteria)	0.0529555	1.32749e-05	6.27136e-06	2.02783e-05	3.71595	3.5724e-06	0.000250679	0.000102344	0.000402015
Fiber-rich breads	Bacteroides (Bacteria)	-0.0528875	-0.000371018	-0.000175145	-0.00056689	3.71344	-9.99122e-05	0.00701523	0.000103362	0.000403112
Fiber-rich breads	Acetivibrio (Bacteria)	0.051073	9.79337e-06	4.43673e-06	1.515e-05	3.58422	2.73236e-06	0.000191753	0.000170684	0.00062061
Fiber-rich breads	Subdoligranulum (Bacteria)	0.0510419	2.80992e-05	1.27236e-05	4.34747e-05	3.58276	7.84287e-06	0.000550512	0.000171634	0.00062061
Fiber-rich breads	Lactobacillus (Bacteria)	0.0509241	2.4822e-05	1.12014e-05	3.84427e-05	3.57268	6.94773e-06	0.000487432	0.000178365	0.000640707
Fiber-rich breads	Faecalibacterium (Bacteria)	0.0489301	0.000120795	5.18519e-05	0.000189739	3.43488	3.51673e-05	0.00246873	0.000298856	0.000982985
Fiber-rich breads	Butyrivibrio (Bacteria)	0.0468973	1.86056e-05	7.52621e-06	2.96849e-05	3.29218	5.65145e-06	0.00039673	0.000500581	0.00155294
Fiber-rich breads	Roseburia (Bacteria)	0.0466528	0.000191563	7.69036e-05	0.000306222	3.27535	5.84863e-05	0.00410614	0.000531317	0.00162977
Fiber-rich breads	Megamonas (Bacteria)	0.0495294	2.55913e-06	1.0252e-06	4.09307e-06	3.27081	7.82416e-07	5.16691e-05	0.000540369	0.00163912
Fiber-rich breads	Cellulomonas (Bacteria)	0.0439991	2.68416e-05	9.78937e-06	4.38939e-05	3.0859	8.69814e-06	0.000610049	0.00102033	0.00285691
Fiber-rich breads	Faecalicoccus (Bacteria)	0.0427986	5.96142e-06	2.06637e-06	9.85647e-06	3.00048	1.98682e-06	0.00013929	0.00135453	0.00364022
Fiber-rich breads	Dielma (Bacteria)	-0.0420797	-7.85181e-06	-2.51533e-06	-1.31883e-05	2.88453	-2.72204e-06	0.000186594	0.00196891	0.0050949
Fiber-rich breads	Ruthenibacterium (Bacteria)	-0.0404946	-3.11607e-05	-9.66667e-06	-5.26547e-05	2.84213	-1.09638e-05	0.000769502	0.00224987	0.00576726
Fiber-rich breads	Johnsonella (Bacteria)	0.03826	8.56925e-06	2.31121e-06	1.48273e-05	2.68448	3.19215e-06	0.000223974	0.00364436	0.00880452
Fiber-rich breads	Dorea (Bacteria)	0.0311775	7.61223e-05	7.93023e-06	0.000144314	2.18843	3.47839e-05	0.00244157	0.0143425	0.0307099
Fiber-rich breads	Eggerthella (Bacteria)	-0.0304445	-1.40164e-05	-1.15133e-06	-2.68814e-05	2.13589	-6.56231e-06	0.000460392	0.0163687	0.0346408
Fiber-rich breads	Bilophila (Bacteria)	-0.0287306	-3.93546e-05	-1.01149e-06	-7.76977e-05	2.01216	-1.95583e-05	0.00136978	0.0221286	0.0452517
Vegetables	Eubacterium (BacteriaPlasmid)	0.110963	7.22093e-05	5.40268e-05	9.03918e-05	7.78564	9.27467e-06	0.000650749	4.19967e-15	1.09192e-13
Vegetables	Bifidobacterium (Bacteria)	-0.0656961	-0.000180724	-0.000103916	-0.000257533	4.61278	-3.9179e-05	0.00275091	2.03694e-06	1.13486e-05
Vegetables	Collinsella (Bacteria)	-0.0645915	-8.10243e-05	-4.59856e-05	-0.000116063	4.53338	-1.78728e-05	0.00125441	2.97121e-06	1.60622e-05
Vegetables	Parasutterella (Bacteria)	0.0637724	6.54479e-05	3.65667e-05	9.4329e-05	4.44261	1.47319e-05	0.00102627	4.5428e-06	2.37213e-05
Vegetables	Acetivibrio (Bacteria)	0.0629015	1.08351e-05	6.02315e-06	1.56471e-05	4.41433	2.45454e-06	0.000172256	5.17477e-06	2.64059e-05
Vegetables	Tannerella (Bacteria)	0.0610048	1.2553e-05	6.79774e-06	1.83083e-05	4.276	2.9357e-06	0.000205771	9.69498e-06	4.64339e-05
Vegetables	Eubacterium (Bacteria)	0.0593078	8.83516e-05	4.67572e-05	0.000129946	4.16423	2.12168e-05	0.00148971	1.58872e-05	7.22869e-05
Vegetables	Solobacterium (Bacteria)	0.0557835	1.25004e-05	6.23344e-06	1.87673e-05	3.91042	3.19668e-06	0.000224087	4.66893e-05	0.000196095
Vegetables	Blautia (Bacteria)	-0.0553939	-0.000133609	-6.62574e-05	-0.000200961	3.88903	-3.43554e-05	0.00241199	5.0986e-05	0.000210896
Vegetables	Butyrivibrio (Bacteria)	0.0525117	1.88157e-05	8.80913e-06	2.88222e-05	3.6863	5.10421e-06	0.000358314	0.000114993	0.000429709
Vegetables	Johnsonella (Bacteria)	0.0509154	1.00795e-05	4.54817e-06	1.56108e-05	3.57244	2.82146e-06	0.000197965	0.000178532	0.000637114
Vegetables	Megamonas (Bacteria)	0.0495639	2.33742e-06	9.37359e-07	3.73748e-06	3.2731	7.14131e-07	4.71597e-05	0.000536035	0.00167243
Vegetables	Enterococcus (Bacteria)	0.0462043	4.19636e-06	1.65665e-06	6.73607e-06	3.23925	1.29548e-06	9.0822e-05	0.000603224	0.00181967
Vegetables	Ruthenibacterium (Bacteria)	-0.0448586	-3.11303e-05	-1.17462e-05	-5.05144e-05	3.14842	-9.8876e-06	0.000693966	0.000825692	0.00243691
Vegetables	Alistipes (Bacteria)	0.0431722	0.000148277	5.23809e-05	0.000244173	3.03129	4.89155e-05	0.00343455	0.00122389	0.0033321
Vegetables	Anaerostipes (Bacteria)	0.0431756	6.51045e-05	2.29896e-05	0.000107219	3.03061	2.14823e-05	0.0015079	0.00122665	0.0033321
Vegetables	Megasphaera (Bacteria)	0.0402066	3.16114e-06	9.63021e-07	5.35927e-06	2.81934	1.12124e-06	7.86225e-05	0.00241577	0.00602563
Vegetables	Actinomyces (Bacteria)	-0.0363281	-6.64438e-06	-1.53402e-06	-1.17547e-05	2.54893	-2.60673e-06	0.000182899	0.00541776	0.0129727
Vegetables	Bacteroides (BacteriaPlasmid)	0.0358564	2.08718e-05	4.03677e-06	3.77068e-05	2.43057	8.58718e-06	0.000582094	0.0075565	0.0172511
Vegetables	Ruminococcus (Bacteria)	0.0341633	7.01475e-05	1.28114e-05	0.000127484	2.3985	2.92464e-05	0.0020533	0.00824977	0.0186131
Vegetables	Erysipelatoclostridium (Bacteria)	-0.0330813	-1.52139e-05	-2.36928e-06	-2.80585e-05	2.32206	-6.55187e-06	0.000459893	0.010135	0.0221349
Vegetables	Barnesiella (Bacteria)	0.0329224	7.39563e-05	1.12222e-05	0.00013669	2.31114	3.19999e-05	0.00224639	0.0104331	0.0226051
Vegetables	Porphyromonas (Bacteria)	0.0324543	8.41817e-06	1.17218e-06	1.56642e-05	2.27759	3.69609e-06	0.000259385	0.0113969	0.024499
Vegetables	Akkermansia (Bacteria)	0.0308608	6.81551e-05	6.36066e-06	0.00012995	2.16224	3.15206e-05	0.00220847	0.0153239	0.0319345
Vegetables	Eggerthella (Bacteria)	-0.0285338	-1.21454e-05	-2.51146e-07	-2.40396e-05	2.00184	-6.0671e-06	0.00042565	0.0226783	0.0453566
Fruits	Eubacterium (BacteriaPlasmid)	0.156859	0.000152893	0.000125658	0.000180127	11.0059	1.38919e-05	0.000974712	3.7745e-28	1.03044e-25
Fruits	Eubacterium (Bacteria)	0.104636	0.000229688	0.000168398	0.000290977	7.34693	3.12631e-05	0.00219511	1.18088e-13	2.57905e-12
Fruits	Butyrivibrio (Bacteria)	0.0806948	4.26377e-05	2.78817e-05	5.73936e-05	5.66475	7.52684e-06	0.000528382	7.78043e-09	6.34047e-08
Fruits	Acetivibrio (Bacteria)	0.0755469	1.95127e-05	1.22974e-05	2.6728e-05	5.30176	3.68042e-06	0.000258286	5.98549e-08	4.3001e-07
Fruits	Johnsonella (Bacteria)	0.0669997	1.96954e-05	1.14818e-05	2.79089e-05	4.70097	4.18963e-06	0.000293962	1.33001e-06	7.77774e-06
Fruits	Solobacterium (Bacteria)	0.0624761	2.10406e-05	1.16221e-05	3.0459e-05	4.37957	4.80425e-06	0.000336778	6.0695e-06	3.04032e-05
Fruits	Megamonas (Bacteria)	0.0594334	4.17798e-06	2.09103e-06	6.26493e-06	3.92485	1.06449e-06	7.02969e-05	4.40612e-05	0.000182253
Fruits	Megasphaera (Bacteria)	0.0531763	6.15133e-06	2.91721e-06	9.38544e-06	3.72879	1.64968e-06	0.000115678	9.72843e-05	0.000371449
Fruits	Ruthenibacterium (Bacteria)	-0.0528952	-5.47407e-05	-2.58338e-05	-8.36476e-05	3.71247	-1.47451e-05	0.00103489	0.000103757	0.000393411
Fruits	Lachnoanaerobaculum (Bacteria)	0.0508199	1.76831e-05	7.96186e-06	2.74043e-05	3.56609	4.95867e-06	0.000347956	0.000182896	0.00064845
Fruits	Enterococcus (Bacteria)	0.0477842	6.55322e-06	2.71823e-06	1.03882e-05	3.35001	1.95618e-06	0.000137142	0.000407093	0.00127874
Fruits	Bacteroides (BacteriaPlasmid)	0.0474826	4.03674e-05	1.57798e-05	6.4955e-05	3.21867	1.25416e-05	0.000850152	0.000648409	0.00195598
Fruits	Ruminococcus (Bacteria)	0.0442911	0.000133039	4.91627e-05	0.000216914	3.10954	4.27841e-05	0.00300373	0.000942263	0.00267956
Fruits	Coprococcus (Bacteria)	0.0429436	0.000120032	4.19739e-05	0.000198091	3.01463	3.98166e-05	0.00279511	0.00129304	0.00347783
Fruits	Streptococcus (Bacteria)	0.0421964	4.14451e-05	1.40101e-05	6.88801e-05	2.96157	1.39943e-05	0.000982194	0.00153767	0.00403639
Fruits	Escherichia (Bacteria)	-0.0421769	-0.00011963	-4.03385e-05	-0.000198921	2.9578	-4.04455e-05	0.00283638	0.0015566	0.00406652
Fruits	Coprobacillus (Bacteria)	0.0407141	2.15779e-05	6.77415e-06	3.63817e-05	2.85754	7.55122e-06	0.000529986	0.00214366	0.0054187
Fruits	Anaerostipes (Bacteria)	0.0387636	8.977e-05	2.50898e-05	0.00015445	2.72091	3.29926e-05	0.00231583	0.00326653	0.00799787
Fruits	Catenibacterium (Bacteria)	0.0386565	6.20886e-06	1.71653e-06	1.07012e-05	2.70954	2.29148e-06	0.000160616	0.00338052	0.00820633
Fruits	Veillonella (Bacteria)	0.0381361	1.53946e-05	4.08795e-06	2.67013e-05	2.66925	5.7674e-06	0.000403677	0.00381357	0.00905309
Fruits	Lactobacillus (Bacteria)	0.0378715	2.64042e-05	6.92171e-06	4.58867e-05	2.65695	9.93778e-06	0.000697205	0.00395529	0.00934886
Fruits	Phocea (Bacteria)	-0.0377645	-1.09163e-05	-2.84048e-06	-1.89922e-05	2.64998	-4.1194e-06	0.000289064	0.00403768	0.00950248
Fruits	Tannerella (Bacteria)	0.0361606	1.19071e-05	2.69726e-06	2.1117e-05	2.5346	4.69783e-06	0.000329284	0.00564423	0.0127345
Fruits	Mitsuokella (Bacteria)	0.0319919	2.81304e-06	3.4261e-07	5.28347e-06	2.23234	1.26013e-06	8.79299e-05	0.0128191	0.027024
Fruits	Marvinbryantia (Bacteria)	0.0313661	8.87531e-06	9.69187e-07	1.67814e-05	2.20077	4.03282e-06	0.000282959	0.0138993	0.0288555
Fruits	Faecalicatena (Bacteria)	0.0309781	1.23526e-05	1.21449e-06	2.34908e-05	2.17421	5.68144e-06	0.000398754	0.0148684	0.0306346
Fruits	Faecalibacterium (Bacteria)	0.030656	0.000111625	9.93815e-06	0.000213313	2.15205	5.18695e-05	0.00364122	0.0157211	0.0320289
Fruits	Butyricimonas (Bacteria)	-0.0278327	-3.72402e-05	1.44785e-07	-7.46251e-05	1.95285	-1.90696e-05	0.001338	0.0254468	0.0496212
Berries	Intestinibacter (Bacteria)	0.0754051	0.00013163	8.28358e-05	0.000180425	5.28858	2.48896e-05	0.00174565	6.43092e-08	4.87678e-07
Berries	Megamonas (Bacteria)	0.0761593	9.6053e-06	5.86106e-06	1.33495e-05	5.0294	1.90983e-06	0.000126121	2.55907e-07	1.76868e-06
Berries	Acetivibrio (Bacteria)	0.0713349	3.36956e-05	2.05002e-05	4.6891e-05	5.00617	6.73082e-06	0.000472358	2.87318e-07	1.96095e-06
Berries	Johnsonella (Bacteria)	0.0701606	3.7507e-05	2.25701e-05	5.24438e-05	4.92276	7.6191e-06	0.000534587	4.40628e-07	2.83039e-06
Berries	Eubacterium (BacteriaPlasmid)	0.068916	0.000126452	7.5184e-05	0.00017772	4.83543	2.61512e-05	0.00183487	6.84567e-07	4.24743e-06
Berries	Parabacteroides (Bacteria)	-0.0614433	-0.000340707	-0.000185852	-0.000495562	4.3133	-7.89898e-05	0.00554506	8.19917e-06	3.99709e-05
Berries	Faecalibacterium (Bacteria)	0.0570043	0.0003503	0.000178686	0.000521914	4.00169	8.75382e-05	0.00614516	3.19085e-05	0.000137182
Berries	Bifidobacterium (Bacteria)	0.0561388	0.000431305	0.000216792	0.000645817	3.94173	0.00010942	0.00768282	4.10093e-05	0.000172239
Berries	Lactobacillus (Bacteria)	0.0560468	6.83429e-05	3.42686e-05	0.000102417	3.93207	1.73809e-05	0.00121939	4.26883e-05	0.000177922
Berries	Turicibacter (Bacteria)	0.058341	2.6821e-05	1.32024e-05	4.04397e-05	3.8611	6.94648e-06	0.000459729	5.72538e-05	0.00023156
Berries	Streptococcus (Bacteria)	0.0515583	9.04448e-05	4.14452e-05	0.000139444	3.61864	2.49941e-05	0.00175422	0.000149563	0.000548062
Berries	Bilophila (Bacteria)	-0.0511105	-0.000162769	-7.3624e-05	-0.000251914	3.57956	-4.54718e-05	0.00318465	0.000173752	0.000625096
Berries	Phocea (Bacteria)	-0.0506482	-2.5815e-05	-1.15752e-05	-4.00548e-05	3.55404	-7.26355e-06	0.000509692	0.00019146	0.000678814
Berries	Eubacterium (Bacteria)	0.0491646	0.000205503	8.8796e-05	0.00032221	3.45204	5.9531e-05	0.0041799	0.000280523	0.00091877
Berries	Senegalimassilia (Bacteria)	0.0492379	5.77623e-05	2.49541e-05	9.05705e-05	3.45157	1.67351e-05	0.00117313	0.000281016	0.00091877
Berries	Bacteroides (Bacteria)	-0.0480479	-0.000857518	-0.000359207	-0.00135583	3.37363	-0.000254183	0.0178472	0.000373784	0.00117969
Berries	Subdoligranulum (Bacteria)	0.0470802	6.58674e-05	2.67927e-05	0.000104942	3.30468	1.99315e-05	0.00139905	0.00047882	0.00146053
Berries	Lachnoanaerobaculum (Bacteria)	0.0452366	2.90326e-05	1.11021e-05	4.69631e-05	3.17431	9.14612e-06	0.000641794	0.000755598	0.00219096
Berries	Veillonella (Bacteria)	0.0451265	3.25325e-05	1.23401e-05	5.27248e-05	3.15853	1.02999e-05	0.000720918	0.000797659	0.00229035
Berries	Mitsuokella (Bacteria)	0.044496	6.80524e-06	2.50831e-06	1.11022e-05	3.10485	2.19181e-06	0.000152941	0.000957344	0.00263502
Berries	Caudovirales (Viruses)	0.0421767	5.20289e-05	1.73705e-05	8.66873e-05	2.94301	1.76788e-05	0.00123359	0.00163285	0.00419219
Berries	Catenibacterium (Bacteria)	0.0414129	1.20205e-05	3.90212e-06	2.01388e-05	2.90275	4.14107e-06	0.000290259	0.00185777	0.00471788
Berries	Roseburia (Bacteria)	0.0402116	0.000423581	0.000129437	0.000717724	2.82313	0.000150039	0.0105338	0.00238739	0.0058717
Berries	Tyzzerella (Bacteria)	-0.0371229	-8.17653e-05	-2.02551e-05	-0.000143275	2.60602	-3.13756e-05	0.00220256	0.00459392	0.010718
Berries	Gordonibacter (Bacteria)	0.0369825	2.84081e-05	6.93875e-06	4.98775e-05	2.59405	1.09513e-05	0.000768151	0.00475672	0.0108668
Berries	Coprococcus (Bacteria)	0.0362006	0.000188717	4.31326e-05	0.000334302	2.54127	7.4261e-05	0.0052131	0.00553774	0.0122911
Berries	Ruthenibacterium (Bacteria)	-0.0349618	-6.92712e-05	-1.39277e-05	-0.000124615	2.45381	-2.823e-05	0.00198134	0.00708479	0.0154115
Berries	Enorma (Bacteria)	0.0349738	1.09135e-05	2.18394e-06	1.9643e-05	2.45091	4.45283e-06	0.000312048	0.00714213	0.0154746
Berries	Erysipelatoclostridium (Bacteria)	-0.033829	-4.28225e-05	-7.46787e-06	-7.81772e-05	2.37455	-1.8034e-05	0.00126585	0.00880433	0.0186324
Berries	Holdemania (Bacteria)	-0.0337157	-1.89494e-05	-3.24085e-06	-3.46579e-05	2.36491	-8.01273e-06	0.000562035	0.00903654	0.01905
Berries	Dakarella (Bacteria)	0.0356548	6.54275e-06	9.74889e-07	1.21106e-05	2.30381	2.83997e-06	0.000183503	0.0106412	0.0220916
Berries	Lactococcus (Bacteria)	0.0343439	1.8412e-05	2.4079e-06	3.44161e-05	2.25548	8.16321e-06	0.000536106	0.0120765	0.0246957
Berries	Dorea (Bacteria)	0.0296202	0.000184158	1.05113e-05	0.000357804	2.07912	8.85749e-05	0.0062173	0.0188291	0.0371144
Berries	Butyrivibrio (Bacteria)	0.0282127	3.04718e-05	3.08953e-07	6.06346e-05	1.98053	1.53857e-05	0.00108007	0.02385	0.0456916
Juices	Dialister (Bacteria)	0.0367016	0.00016293	3.8816e-05	0.000287044	2.57357	6.3309e-05	0.00443931	0.00504736	0.0124699
Juices	Lactobacillus (Bacteria)	0.0361668	3.45665e-05	7.85923e-06	6.12738e-05	2.53735	1.36231e-05	0.000955753	0.00560004	0.0137113
Juices	Alistipes (Bacteria)	-0.0347254	-0.000253476	-4.96678e-05	-0.000457283	2.4382	-0.00010396	0.00729944	0.00739777	0.0175617
Juices	Parasutterella (Bacteria)	0.0324882	7.41908e-05	9.9257e-06	0.000138456	2.26324	3.27807e-05	0.00228362	0.0118323	0.0270312
Juices	Veillonella (Bacteria)	0.0306408	1.7454e-05	1.49901e-06	3.3409e-05	2.14464	8.13845e-06	0.000569633	0.0160155	0.0356916
Juices	Eisenbergiella (Bacteria)	-0.0289876	-1.26843e-05	-4.56766e-07	-2.49119e-05	2.03368	-6.23712e-06	0.000437578	0.0210187	0.0453606
Fish	Paraprevotella (Bacteria)	0.0430578	0.000425033	0.000149278	0.000700788	3.02173	0.000140659	0.00987122	0.00126316	0.0035735
Fish	Butyricicoccus (Bacteria)	-0.0294055	-8.75157e-05	-4.38441e-06	-0.000170647	2.06384	-4.24043e-05	0.00297616	0.0195425	0.0428523
Red and processed meat products (low use)	Anaerostipes (Bacteria)	0.0717959	8.65373e-05	5.28731e-05	0.000120201	5.03954	1.71717e-05	0.00120532	2.41685e-07	1.55247e-06
Red and processed meat products (low use)	Collinsella (Bacteria)	-0.0598658	-6.28523e-05	-3.35265e-05	-9.21781e-05	4.20171	-1.49587e-05	0.00104989	1.34799e-05	6.45614e-05
Red and processed meat products (low use)	Eubacterium (BacteriaPlasmid)	0.0511942	2.89242e-05	1.31379e-05	4.47106e-05	3.59199	8.05242e-06	0.000564991	0.000165683	0.000619609
Red and processed meat products (low use)	Paraprevotella (Bacteria)	-0.0470818	-5.10987e-05	-2.07801e-05	-8.14173e-05	3.30412	-1.54651e-05	0.00108532	0.000479778	0.00156862
Red and processed meat products (low use)	Gordonibacter (Bacteria)	0.0426105	9.6842e-06	3.33207e-06	1.60363e-05	2.98882	3.24015e-06	0.000227273	0.00140723	0.00400182
Red and processed meat products (low use)	Phocea (Bacteria)	-0.0410434	-6.44895e-06	-2.05918e-06	-1.08387e-05	2.88006	-2.23917e-06	0.000157125	0.00199656	0.00539665
Red and processed meat products (low use)	Cellulomonas (Bacteria)	-0.0395731	-1.85892e-05	-5.45883e-06	-3.17196e-05	2.77548	-6.69766e-06	0.000469744	0.00276642	0.00740425
Red and processed meat products (low use)	Klebsiella (Bacteria)	0.0380684	3.86779e-06	9.29017e-07	6.80656e-06	2.58024	1.499e-06	0.000101601	0.00495203	0.0121247
Red and processed meat products (low use)	Streptococcus (Bacteria)	0.0356748	1.97009e-05	4.27564e-06	3.51262e-05	2.50385	7.86826e-06	0.000552237	0.00615857	0.0146199
Red and processed meat products (low use)	Butyrivibrio (Bacteria)	0.0350999	1.09832e-05	2.2446e-06	1.97218e-05	2.46401	4.45746e-06	0.000312913	0.00688666	0.0162074
Red and processed meat products (low use)	Eubacterium (Bacteria)	0.0337115	4.45637e-05	7.65453e-06	8.14728e-05	2.36702	1.88269e-05	0.00132191	0.00898523	0.0206132
Red and processed meat products (low use)	Prevotella (Bacteria)	-0.0323748	-0.000181528	-2.49248e-05	-0.000338132	2.27247	-7.98816e-05	0.0056071	0.0115506	0.0258469
Red and processed meat products (low use)	Johnsonella (Bacteria)	0.031582	5.54275e-06	6.39023e-07	1.04465e-05	2.21592	2.50133e-06	0.000175504	0.0133713	0.0293079
Red and processed meat products (low use)	Acetivibrio (Bacteria)	0.03102	4.83042e-06	4.8036e-07	9.18048e-06	2.17693	2.21891e-06	0.00015572	0.0147666	0.0317423
Red and processed meat products (low use)	Actinomyces (Bacteria)	-0.0309882	-4.84621e-06	-4.76571e-07	-9.21585e-06	2.17426	-2.2289e-06	0.000156389	0.0148665	0.0318319
Red and processed meat products (low use)	Faecalicatena (Bacteria)	0.0304159	6.68864e-06	5.46136e-07	1.28312e-05	2.13475	3.13322e-06	0.000219906	0.0164153	0.0347394
Red and processed meat products (low use)	Eggerthella (Bacteria)	0.0295298	1.03951e-05	5.58317e-07	2.02319e-05	2.07172	5.01763e-06	0.000352021	0.0191719	0.0398017
Red and processed meat products (low use)	Oscillibacter (Bacteria)	-0.0290544	-4.0607e-05	-1.57608e-06	-7.96378e-05	2.03961	-1.99092e-05	0.00139762	0.0207213	0.0425331
Red and processed meat products (low use)	Bilophila (Bacteria)	-0.0288182	-2.99871e-05	-8.59616e-07	-5.91146e-05	2.01831	-1.48576e-05	0.00104056	0.0218069	0.0442624
Poultry	Parabacteroides (Bacteria)	0.0754699	0.00116869	0.000736229	0.00160114	5.29797	0.000220592	0.0154855	6.11028e-08	4.22305e-07
Poultry	Bifidobacterium (Bacteria)	-0.0735122	-0.00156908	-0.000973119	-0.00216504	5.16158	-0.000303992	0.0213445	1.27251e-07	8.17401e-07
Poultry	Eubacterium (BacteriaPlasmid)	0.0702692	0.000364005	0.000219267	0.000508743	4.93038	7.3829e-05	0.00518014	4.23858e-07	2.43607e-06
Poultry	Parasutterella (Bacteria)	0.0561064	0.000453725	0.000226146	0.000681304	3.90857	0.000116085	0.00808686	4.70555e-05	0.000191393
Poultry	Enterococcus (Bacteria)	0.0537224	3.75649e-05	1.80116e-05	5.71182e-05	3.76632	9.97389e-06	0.00069924	8.38052e-05	0.000329192
Poultry	Mitsuokella (Bacteria)	0.0539467	2.28881e-05	1.09679e-05	3.48082e-05	3.7643	6.0803e-06	0.000424272	8.44926e-05	0.000329521
Poultry	Alistipes (Bacteria)	0.0523078	0.00137603	0.000641528	0.00211053	3.67274	0.00037466	0.0263064	0.000121255	0.000456589
Poultry	Alloprevotella (Bacteria)	0.0470399	7.03055e-05	2.85113e-05	0.0001121	3.29783	2.13187e-05	0.00149459	0.000490645	0.00153961
Poultry	Tannerella (Bacteria)	0.040457	6.75924e-05	2.08635e-05	0.000114321	2.83575	2.38358e-05	0.00167072	0.00229529	0.00591146
Poultry	Eubacterium (Bacteria)	0.0382212	0.000464838	0.000125269	0.000804408	2.68366	0.000173211	0.0121618	0.00365322	0.00906662
Poultry	Cellulomonas (Bacteria)	-0.0371555	-0.000165081	-4.08898e-05	-0.000289272	2.60592	-6.33482e-05	0.00444297	0.00459519	0.011151
Poultry	Bacteroides (BacteriaPlasmid)	0.0377677	0.000170298	3.98884e-05	0.000300707	2.56014	6.6519e-05	0.00450908	0.00524743	0.0126107
Poultry	Anaerostipes (Bacteria)	0.0359361	0.00043354	9.65932e-05	0.000770487	2.52245	0.000171873	0.0120642	0.00584266	0.0136914
Poultry	Methanobrevibacter (Archaea)	0.0353878	0.00014184	1.94887e-05	0.000264191	2.27282	6.2407e-05	0.00400816	0.0115441	0.0254156
Poultry	Prevotella (Bacteria)	-0.0305165	-0.00162168	-0.000137474	-0.00310589	2.14203	-0.000757075	0.0531411	0.0161199	0.0339825
Poultry	Solobacterium (Bacteria)	0.0303685	5.74248e-05	4.54205e-06	0.000110308	2.12883	2.69749e-05	0.00189094	0.0166591	0.034984
Poultry	Marvinbryantia (Bacteria)	0.0302784	4.4442e-05	3.43091e-06	8.5453e-05	2.12445	2.09192e-05	0.00146778	0.016841	0.0352306
Poultry	Butyrivibrio (Bacteria)	0.0284877	8.67854e-05	1.70895e-06	0.000171862	1.99983	4.33965e-05	0.00304642	0.022787	0.0459103
Low-fat cheeses	Lactococcus (Bacteria)	0.092238	2.49459e-05	1.68722e-05	3.30195e-05	6.05758	4.11812e-06	0.000270451	7.49892e-10	7.87386e-09
Low-fat cheeses	Anaerostipes (Bacteria)	0.0762544	0.000168214	0.000106603	0.000229826	5.3525	3.14273e-05	0.00220596	4.53443e-08	3.34567e-07
Low-fat cheeses	Eubacterium (BacteriaPlasmid)	0.0661757	6.73514e-05	3.89141e-05	9.57887e-05	4.64316	1.45055e-05	0.00101777	1.7603e-06	9.51606e-06
Low-fat cheeses	Faecalicatena (Bacteria)	0.0593859	2.20909e-05	1.17004e-05	3.24815e-05	4.16803	5.30009e-06	0.000371989	1.56262e-05	7.41903e-05
Low-fat cheeses	Enterococcus (Bacteria)	0.0587692	7.99006e-06	4.18822e-06	1.17919e-05	4.12013	1.93927e-06	0.000135957	1.92445e-05	8.61269e-05
Low-fat cheeses	Eubacterium (Bacteria)	0.052905	0.000121566	5.74086e-05	0.000185724	3.71467	3.2726e-05	0.00229782	0.000102862	0.000401163
Low-fat cheeses	Acetivibrio (Bacteria)	0.0508778	1.36189e-05	6.14126e-06	2.10966e-05	3.57052	3.81428e-06	0.00026768	0.000179841	0.000650286
Low-fat cheeses	Intestinibacter (Bacteria)	0.0505934	5.02204e-05	2.24742e-05	7.79665e-05	3.5484	1.4153e-05	0.000992627	0.000195604	0.000693503
Low-fat cheeses	Adlercreutzia (Bacteria)	0.0473964	3.04831e-05	1.25001e-05	4.84662e-05	3.32316	9.17292e-06	0.000643152	0.000448272	0.00143133
Low-fat cheeses	Ruminococcus (Bacteria)	0.0468158	0.000141049	5.69184e-05	0.000225179	3.28679	4.29138e-05	0.00301284	0.000510235	0.00160108
Low-fat cheeses	Veillonella (Bacteria)	0.0466906	1.85591e-05	7.42566e-06	2.96925e-05	3.26801	5.67902e-06	0.000397491	0.000545276	0.0016916
Low-fat cheeses	Solobacterium (Bacteria)	0.0452258	1.57973e-05	6.02865e-06	2.55659e-05	3.17032	4.98286e-06	0.000349298	0.000766028	0.00226195
Low-fat cheeses	Parasutterella (Bacteria)	0.0455074	7.34642e-05	2.80339e-05	0.000118894	3.1702	2.31733e-05	0.00161434	0.000766412	0.00226195
Low-fat cheeses	Coprobacillus (Bacteria)	0.0448313	2.37035e-05	8.9349e-06	3.84721e-05	3.1465	7.53329e-06	0.000528727	0.000831113	0.00240099
Low-fat cheeses	Lachnoanaerobaculum (Bacteria)	0.0443457	1.57835e-05	5.83979e-06	2.57271e-05	3.11179	5.07214e-06	0.000355919	0.00093511	0.00265464
Low-fat cheeses	Butyricimonas (Bacteria)	-0.0436305	-5.48291e-05	-1.97166e-05	-8.99416e-05	3.06129	-1.79105e-05	0.00125667	0.00110787	0.00303969
Low-fat cheeses	Phascolarctobacterium (Bacteria)	-0.043377	-9.86089e-05	-3.51102e-05	-0.000162107	3.04443	-3.23899e-05	0.0022733	0.00117176	0.00314234
Low-fat cheeses	Marvinbryantia (Bacteria)	0.0423103	1.15531e-05	3.92365e-06	1.91825e-05	2.96866	3.89168e-06	0.000273056	0.00150272	0.00392577
Low-fat cheeses	Turicibacter (Bacteria)	0.0445942	1.16505e-05	3.91127e-06	1.93896e-05	2.95132	3.94754e-06	0.000261255	0.00159051	0.00409965
Low-fat cheeses	Hungatella (Bacteria)	0.0420398	1.58628e-05	5.3242e-06	2.64013e-05	2.95088	5.3756e-06	0.000377327	0.0015918	0.00409965
Low-fat cheeses	Desulfovibrio (Bacteria)	-0.0412784	-3.65065e-05	-1.17982e-05	-6.12149e-05	2.89656	-1.26034e-05	0.000884398	0.00189474	0.00474554
Low-fat cheeses	Johnsonella (Bacteria)	0.0386621	1.20666e-05	3.34613e-06	2.07871e-05	2.71269	4.44822e-06	0.000312105	0.00334861	0.00784696
Low-fat cheeses	Faecalibacterium (Bacteria)	0.0374373	0.000133105	3.38142e-05	0.000232396	2.62809	5.0647e-05	0.00355541	0.00430662	0.0098799
Low-fat cheeses	Anaerotruncus (Bacteria)	0.0363268	2.513e-05	5.80903e-06	4.44509e-05	2.54987	9.85539e-06	0.000691775	0.00540313	0.0122411
Low-fat cheeses	Megamonas (Bacteria)	0.0384011	2.85861e-06	6.48638e-07	5.06857e-06	2.53593	1.12724e-06	7.44406e-05	0.00562481	0.012655
Low-fat cheeses	Butyrivibrio (Bacteria)	0.0357917	2.04994e-05	4.50462e-06	3.64942e-05	2.51257	8.15874e-06	0.000572741	0.00600867	0.0133363
Low-fat cheeses	Bifidobacterium (Bacteria)	-0.0356613	-0.000159467	-3.46122e-05	-0.000284321	2.50392	-6.36868e-05	0.0044717	0.00615732	0.0135016
Low-fat cheeses	Prevotella (Bacteria)	-0.0355045	-0.000359998	-7.68062e-05	-0.000643191	2.49215	-0.000144453	0.0101395	0.00636495	0.013901
Low-fat cheeses	Sutterella (Bacteria)	-0.0334706	-8.16432e-05	-1.3433e-05	-0.000149853	2.34653	-3.47932e-05	0.00243925	0.00949438	0.0200152
Low-fat cheeses	Tyzzerella (Bacteria)	0.0333627	4.13435e-05	6.73635e-06	7.59507e-05	2.34205	1.76527e-05	0.00123921	0.00960889	0.0201787
Low-fat cheeses	Subdoligranulum (Bacteria)	0.0322122	2.62573e-05	3.49093e-06	4.90236e-05	2.26106	1.16128e-05	0.000815136	0.0118997	0.0245178
Low-fat cheeses	Erysipelatoclostridium (Bacteria)	0.0298632	2.13897e-05	1.38498e-06	4.13943e-05	2.09617	1.02041e-05	0.000716255	0.0180589	0.0362505
Low-fat cheeses	Streptococcus (Bacteria)	0.0280881	2.9729e-05	1.64803e-07	5.92932e-05	1.97137	1.50803e-05	0.00105842	0.0243685	0.0466849
Dressings and oils	Bifidobacterium (Bacteria)	-0.0910652	-0.000762214	-0.000528516	-0.000995913	6.39405	-0.000119207	0.00836998	8.82495e-11	9.83352e-10
Dressings and oils	Eubacterium (BacteriaPlasmid)	0.0814176	0.000165769	0.00010888	0.000222657	5.71259	2.90182e-05	0.00203603	5.8909e-09	4.94836e-08
Dressings and oils	Tannerella (Bacteria)	0.0632291	4.01291e-05	2.23781e-05	5.78802e-05	4.4319	9.05461e-06	0.000634663	4.77208e-06	2.39042e-05
Dressings and oils	Intestinibacter (Bacteria)	-0.0591529	-0.000117249	-6.1844e-05	-0.000172655	4.14872	-2.82615e-05	0.00198214	1.69992e-05	7.30831e-05
Dressings and oils	Lactobacillus (Bacteria)	-0.0533588	-7.31009e-05	-3.48184e-05	-0.000111383	3.74349	-1.95274e-05	0.00136999	9.17763e-05	0.000355389
Dressings and oils	Collinsella (Bacteria)	-0.0491348	-0.000194647	-8.39933e-05	-0.000305301	3.44855	-5.64432e-05	0.00396149	0.000284167	0.000951871
Dressings and oils	Alistipes (Bacteria)	0.0442293	0.000468361	0.000172694	0.000764028	3.10551	0.000150816	0.0105894	0.00095515	0.00275932
Dressings and oils	Cellulomonas (Bacteria)	-0.0433493	-7.47562e-05	-2.65523e-05	-0.00012296	3.04033	-2.45882e-05	0.00172451	0.00118784	0.00330898
Dressings and oils	Streptococcus (Bacteria)	-0.0411581	-8.27365e-05	-2.65866e-05	-0.000138886	2.8887	-2.86414e-05	0.00201021	0.00194261	0.00507496
Dressings and oils	Eubacterium (Bacteria)	0.0409773	0.000195527	6.22994e-05	0.000328755	2.87718	6.7958e-05	0.0047716	0.00201486	0.0052138
Dressings and oils	Bacteroides (Bacteria)	0.0353066	0.000732775	0.000153284	0.00131227	2.47901	0.000295591	0.0207546	0.00660394	0.0152833
Dressings and oils	Parasutterella (Bacteria)	0.0350641	0.000118471	2.33884e-05	0.000213553	2.44269	4.85001e-05	0.00337869	0.00730694	0.0166233
Dressings and oils	Eggerthella (Bacteria)	-0.0314643	-4.06315e-05	-4.54632e-06	-7.67167e-05	2.20744	-1.84066e-05	0.00129135	0.0136647	0.0296068
Dressings and oils	Adlercreutzia (Bacteria)	0.030833	4.25918e-05	3.96757e-06	8.1216e-05	2.16183	1.97017e-05	0.00138137	0.0153398	0.0327169
Dressings and oils	Erysipelatoclostridium (Bacteria)	-0.0306205	-4.41414e-05	-3.87915e-06	-8.44037e-05	2.14933	-2.05373e-05	0.00144157	0.0158285	0.0336278
Dressings and oils	Fournierella (Bacteria)	-0.0296491	-3.88291e-05	-2.25193e-06	-7.54063e-05	2.08114	-1.86576e-05	0.00130962	0.0187362	0.0388795
Dressings and oils	Turicibacter (Bacteria)	-0.0307329	-1.72238e-05	-6.21942e-07	-3.38256e-05	2.03395	-8.46812e-06	0.000560434	0.0210084	0.0424836
Dressings and oils	Holdemanella (Bacteria)	-0.0284294	-8.24381e-05	-1.44952e-06	-0.000163427	1.99553	-4.13113e-05	0.00289975	0.0230199	0.0463795
Nuts and seeds	Eubacterium (BacteriaPlasmid)	0.0580895	0.00273671	0.00142036	0.00405307	4.0758	0.000671455	0.047112	2.32903e-05	0.000100925
Nuts and seeds	Eubacterium (Bacteria)	0.0452932	0.0048475	0.00185926	0.00783574	3.18022	0.00152427	0.107025	0.000740387	0.00225839
Nuts and seeds	Turicibacter (Bacteria)	-0.0371237	-0.000456459	-9.22242e-05	-0.000820694	2.45691	-0.000185786	0.0122956	0.00702624	0.0166715
Nuts and seeds	Parabacteroides (Bacteria)	0.0346076	0.00518333	0.00100063	0.00936603	2.42944	0.00213355	0.149774	0.00757879	0.0178363
Nuts and seeds	Eggerthella (Bacteria)	-0.0323076	-0.000942263	-0.000127274	-0.00175725	2.2666	-0.000415716	0.0291654	0.0117289	0.0264626
Nuts and seeds	Tannerella (Bacteria)	0.0299325	0.000471358	3.09148e-05	0.0009118	2.09805	0.000224664	0.0157474	0.0179758	0.0397359
Nuts and seeds	Dialister (Bacteria)	-0.0295596	-0.00462992	-0.000250865	-0.00900897	2.07276	-0.0022337	0.15663	0.0191235	0.0414343
Species level
HFC score	Faecalibacterium prausnitzii (Bacteria)	0.0509009	3.91058e-05	1.76505e-05	6.05612e-05	3.57323	1.09441e-05	0.000768274	0.000177993	0.000533979
HFC score	Akkermansia muciniphila (Bacteria)	0.0365765	2.69523e-05	6.33404e-06	4.75706e-05	2.56271	1.05171e-05	0.000736875	0.00520777	0.0117175
HFC score	Roseburia intestinalis (Bacteria)	0.0324162	2.83601e-05	3.92531e-06	5.27949e-05	2.27538	1.24639e-05	0.000874874	0.011463	0.022926

## Sheet: Supplementary Table 6
Supplementary Table 6
On-line Supplementary Material
Associations of healthy food choices with gut microbiota profiles
Koponen et al.
Pathway analysis results
KO-Group	Estimate	Std.error	T-value	P-value	Model.P.value	Enzyme
Significant associations in butyrate metabolism
K01641	0.00025634	9.39289e-05	2.72908	0.00637363	8.44572e-12	rhamnosyltransferase [EC:2.4.1.-]
K00043	0.000160495	5.85934e-05	2.73912	0.00618253	5.50784e-20	pyridoxal 5'-phosphate synthase pdxS subunit [EC:4.3.3.6]
K07518	0.000180107	5.80077e-05	3.10488	0.0019144	3.68253e-14	riboflavin kinase, archaea type [EC:2.7.1.161]
K00100	0.000168321	5.9661e-05	2.82129	0.0048023	1.52789e-14	isoquinoline 1-oxidoreductase subunit alpha [EC:1.3.99.16]
K01799	0.000141414	5.73335e-05	2.46652	0.0136771	3.58167e-15	[ribosomal protein S18]-alanine N-acetyltransferase [EC:2.3.1.266]
K00019	0.000137516	5.03683e-05	2.7302	0.00635202	1.16387e-12	magnesium-protoporphyrin O-methyltransferase [EC:2.1.1.11]
K00172	0.000175073	6.11923e-05	2.86103	0.00424045	3.30896e-09	tRNA nucleotidyltransferase (CCA-adding enzyme) [EC:2.7.7.72]
K05973	0.000109486	5.27015e-05	2.07747	0.0378099	5.40533e-10	6-phospho-beta-galactosidase [EC:3.2.1.85]
K07516	0.000111782	4.94667e-05	2.25974	0.023881	6.50324e-10	pyroglutamyl-peptidase [EC:3.4.19.3]
K01907	0.000106529	4.9032e-05	2.17264	0.0298552	4.43421e-07	endoglucanase [EC:3.2.1.4]
K00023	0.000107259	5.2558e-05	2.04077	0.0413265	6.22735e-13	beta-fructofuranosidase [EC:3.2.1.26]
K04072	-0.000202367	9.03994e-05	-2.23859	0.0252274	4.44046e-18	nitric-oxide synthase, bacterial [EC:1.14.14.47]
Significant associations in propionate metabolism
K01905	0.000159061	6.39788e-05	2.48616	0.012946	3.11527e-10	pyrroloquinoline-quinone synthase [EC:1.3.3.11]
K01849	0.000150249	7.31298e-05	2.05455	0.0399754	7.27039e-13	quinate dehydrogenase (quinone) [EC:1.1.5.8]
K01574	0.000179307	7.34961e-05	2.43969	0.0147351	3.7534e-20	two-component system, sensor histidine kinase YesM [EC:2.7.13.3]
K01848	0.000147828	7.07894e-05	2.08828	0.0368235	3.08168e-12	isochorismate pyruvate lyase [EC:4.2.99.21]
K03416	0.000130724	6.16518e-05	2.12037	0.0340248	0.000222797	cytochrome aa3-600 menaquinol oxidase subunit IV [EC:7.1.1.5]
K00232	0.000135369	5.39429e-05	2.50949	0.0121224	6.49544e-13	6-phospho-5-dehydro-2-deoxy-D-gluconate aldolase [EC:4.1.2.29]
K00172	0.000175073	6.11923e-05	2.86103	0.00424045	3.30896e-09	tRNA nucleotidyltransferase (CCA-adding enzyme) [EC:2.7.7.72]
K01578	0.000115205	5.60791e-05	2.05433	0.0399963	1.70249e-13	chitin deacetylase [EC:3.5.1.41]
K00167	0.000105021	5.23054e-05	2.00784	0.0447147	4.55743e-12	alkaline phosphatase D [EC:3.1.3.1]
K00140	0.000113459	5.51769e-05	2.05627	0.039809	5.70102e-16	urease subunit beta [EC:3.5.1.5]
K01965	0.000102431	5.1438e-05	1.99135	0.0464973	9.84398e-10	aryl sulfotransferase [EC:2.8.2.1]
K15036	2.75759e-05	1.19652e-05	2.30468	0.0212257	0.00194853	alanine-glyoxylate transaminase / serine-glyoxylate transaminase / serine-pyruvate transaminase [EC:2.6.1.44 2.6.1.45 2.6.1.51]
K01026	-0.000221488	7.33108e-05	-3.02122	0.00253054	7.32508e-06	coenzyme F420 hydrogenase subunit gamma [EC:1.12.98.1]
K00016	-0.000189437	7.60462e-05	-2.49108	0.0127684	7.29119e-23	betaine-homocysteine S-methyltransferase [EC:2.1.1.5]
K07250	-0.000217082	9.87426e-05	-2.19847	0.0279622	0.00023711	homogentisate 1,2-dioxygenase [EC:1.13.11.5]
K11263	-0.00043855	0.000117105	-3.74493	0.000182504	6.66206e-30	ketol-acid reductoisomerase [EC:1.1.1.86]
K13788	-0.000411536	0.000110562	-3.72222	0.000199682	4.75894e-20	formate dehydrogenase subunit delta [EC:1.17.1.9]
All significant results
K13059	-0.000656886	0.000148614	-4.42008	1.00785e-05	1.46017e-38	alcohol dehydrogenase (NADP+) [EC:1.1.1.2]
K13829	-0.000575386	0.000116754	-4.92818	8.57203e-07	4.62107e-27	D-arabinitol 4-dehydrogenase [EC:1.1.1.11]
K11533	-0.000497294	0.000129039	-3.85382	0.00011777	1.0246e-32	myo-inositol 2-dehydrogenase / D-chiro-inositol 1-dehydrogenase [EC:1.1.1.18 1.1.1.369]
K04092	-0.00049162	0.000131376	-3.74209	0.000184578	7.8121e-35	L-lactate dehydrogenase [EC:1.1.1.27]
K07768	-0.000479293	0.000127284	-3.76553	0.000168132	3.51524e-32	3-hydroxybutyrate dehydrogenase [EC:1.1.1.30]
K13571	-0.000472137	0.000126869	-3.72146	0.000200287	3.8629e-34	hydroxymethylglutaryl-CoA reductase (NADPH) [EC:1.1.1.34]
K00886	-0.000459831	0.000116699	-3.94031	8.25048e-05	8.01632e-35	acetoacetyl-CoA reductase [EC:1.1.1.36]
K05364	-0.00045868	0.000101845	-4.50368	6.83295e-06	9.33054e-38	phosphogluconate 2-dehydrogenase [EC:1.1.1.43]
K16148	-0.00045696	0.000116602	-3.91897	9.01367e-05	2.92904e-21	3alpha(or 20beta)-hydroxysteroid dehydrogenase [EC:1.1.1.53]
K16147	-0.000453678	0.000122115	-3.71517	0.00020532	1.05753e-31	ribitol 2-dehydrogenase [EC:1.1.1.56]
K01697	-0.000442369	0.000118969	-3.71837	0.000202743	1.01701e-30	fructuronate reductase [EC:1.1.1.57]
K05351	-0.000440282	0.000132654	-3.31903	0.00090986	1.91732e-34	4-hydroxybutyrate dehydrogenase [EC:1.1.1.61]
K11263	-0.00043855	0.000117105	-3.74493	0.000182504	6.66206e-30	ketol-acid reductoisomerase [EC:1.1.1.86]
K01210	-0.000436098	0.000144128	-3.02576	0.00249292	3.23457e-31	threonine 3-dehydrogenase [EC:1.1.1.103]
K00990	-0.000429328	0.000110568	-3.88293	0.000104556	6.49472e-20	GDP-mannose 6-dehydrogenase [EC:1.1.1.132]
K03148	-0.000425456	0.000104594	-4.06769	4.82234e-05	1.92049e-20	butanol dehydrogenase [EC:1.1.1.-]
K03578	-0.000424746	0.000110707	-3.83666	0.000126281	9.81084e-22	D-lactate dehydrogenase (cytochrome) [EC:1.1.2.4]
K07442	-0.000424552	0.000119301	-3.55865	0.000376281	1.61105e-29	L-gulonolactone oxidase [EC:1.1.3.8]
K00897	-0.000423504	0.000123496	-3.42929	0.000610138	1.36921e-26	alcohol dehydrogenase (cytochrome c) [EC:1.1.2.8]
K01621	-0.000419565	0.000108825	-3.8554	0.000117014	3.55122e-27	glucose-fructose oxidoreductase [EC:1.1.99.28]
K10805	-0.000415052	0.000111649	-3.71748	0.000203457	5.80268e-20	formate dehydrogenase (coenzyme F420) beta subunit [EC:1.17.98.3 1.8.98.6]
K13788	-0.000411536	0.000110562	-3.72222	0.000199682	4.75894e-20	formate dehydrogenase subunit delta [EC:1.17.1.9]
K00324	-0.000409605	0.000111188	-3.68389	0.000232171	7.42706e-23	glyceraldehyde-3-phosphate dehydrogenase (NADP+) [EC:1.2.1.9]
K07317	-0.000409171	0.0001138	-3.59552	0.000326916	1.03086e-27	malonate-semialdehyde dehydrogenase (acetylating) / methylmalonate-semialdehyde dehydrogenase [EC:1.2.1.18 1.2.1.27]
K00690	-0.00040496	0.000104778	-3.86493	0.000112552	2.53234e-20	benzaldehyde dehydrogenase (NAD) [EC:1.2.1.28]
K00598	-0.000401092	0.000119754	-3.34931	0.000816214	2.51317e-09	glutathione-independent formaldehyde dehydrogenase [EC:1.2.1.46]
K00325	-0.000392822	0.00010889	-3.60749	0.000312238	1.49926e-19	glyceraldehyde-3-phosphate dehydrogenase (NAD(P)) [EC:1.2.1.59]
K01436	-0.000392451	0.000118505	-3.31168	0.000934053	2.27274e-28	2-oxoglutarate dehydrogenase E1 component [EC:1.2.4.2]
K07272	-0.000383341	0.000115326	-3.32399	0.000893895	3.56814e-39	2-oxoisovalerate dehydrogenase E1 component beta subunit [EC:1.2.4.4]
K01198	-0.000381445	0.000120796	-3.15776	0.00159949	7.01275e-24	pyruvate ferredoxin oxidoreductase alpha subunit [EC:1.2.7.1]
K00851	-0.000380025	0.000110575	-3.4368	0.000593501	6.21185e-13	pyruvate ferredoxin oxidoreductase gamma subunit [EC:1.2.7.1]
K13787	-0.000373959	9.40286e-05	-3.97707	7.07705e-05	1.49062e-30	2-oxoisovalerate ferredoxin oxidoreductase alpha subunit [EC:1.2.7.7]
K01595	-0.000371666	9.44999e-05	-3.93298	8.50532e-05	2.28138e-23	2-oxoisovalerate ferredoxin oxidoreductase beta subunit [EC:1.2.7.7]
K13940	-0.000368348	0.000103548	-3.55727	0.000378257	8.91001e-29	acetyl-CoA decarbonylase/synthase, CODH/ACS complex subunit beta [EC:2.3.1.169]
K01779	-0.000366705	0.000101038	-3.62936	0.000287007	1.5747e-29	acetyl-CoA decarbonylase/synthase, CODH/ACS complex subunit delta [EC:2.1.1.245]
K03707	-0.000352532	0.000113731	-3.09969	0.00194816	1.58403e-23	acetyl-CoA decarbonylase/synthase, CODH/ACS complex subunit gamma [EC:2.1.1.245]
K03079	-0.000347935	0.000108996	-3.19218	0.00142091	0.000102153	formylmethanofuran dehydrogenase subunit A [EC:1.2.7.12]
K01304	-0.000341852	8.68281e-05	-3.93711	8.36069e-05	2.9956e-16	formylmethanofuran dehydrogenase subunit B [EC:1.2.7.12]
K03929	-0.000340554	0.000113018	-3.01328	0.00259752	1.77807e-26	formylmethanofuran dehydrogenase subunit C [EC:1.2.7.12]
K12292	-0.000338878	7.7684e-05	-4.36226	1.31356e-05	2.91504e-09	formylmethanofuran dehydrogenase subunit D [EC:1.2.7.12]
K03767	-0.00033792	0.000102031	-3.31192	0.000933248	2.51529e-21	4Fe-4S ferredoxin
K08281	-0.000333469	9.84539e-05	-3.38706	0.000712003	0.000181115	7-dehydrocholesterol reductase [EC:1.3.1.21]
K01354	-0.000330282	0.000108675	-3.03917	0.00238474	3.7483e-06	protochlorophyllide reductase [EC:1.3.1.33]
K10530	-0.000324728	7.67094e-05	-4.23323	2.34558e-05	4.33879e-08	Delta14-sterol reductase [EC:1.3.1.70]
K02851	-0.00031302	9.4428e-05	-3.31491	0.000923364	1.67471e-21	ACOX1, ACOX3; acyl-CoA oxidase [EC:1.3.3.6]
K05341	-0.000309089	8.10497e-05	-3.81357	0.000138647	6.60996e-07	acyl-CoA dehydrogenase [EC:1.3.8.7]
K10830	-0.000304794	9.41351e-05	-3.23783	0.0012124	0.000217824	isovaleryl-CoA dehydrogenase [EC:1.3.8.4]
K10794	-0.000303124	0.000100922	-3.00355	0.0026819	4.71578e-11	long-chain-acyl-CoA dehydrogenase [EC:1.3.8.8]
K01259	-0.000299837	0.000111334	-2.69312	0.00710262	7.78295e-24	glutamate dehydrogenase (NAD(P)+) [EC:1.4.1.3]
K01439	-0.000296816	7.61379e-05	-3.89839	9.81213e-05	6.59303e-15	leucine dehydrogenase [EC:1.4.1.9]
K01760	-0.000296552	9.89433e-05	-2.99719	0.00273842	8.18177e-21	phenylalanine dehydrogenase [EC:1.4.1.20]
K00880	-0.000287982	0.000101851	-2.82748	0.00471055	4.88065e-06	sarcosine oxidase [EC:1.5.3.1]
K01193	-0.000287032	9.89314e-05	-2.90132	0.00373236	7.2106e-17	sarcosine oxidase, subunit beta [EC:1.5.3.1]
K00549	-0.000285199	9.70756e-05	-2.9379	0.00331972	1.86313e-17	sarcosine oxidase, subunit gamma [EC:1.5.3.1]
K01523	-0.000280862	8.66312e-05	-3.24204	0.00119468	2.59663e-27	electron-transferring-flavoprotein dehydrogenase [EC:1.5.5.1]
K03431	-0.000275232	8.17584e-05	-3.36641	0.000767373	1.33085e-16	dimethylglycine dehydrogenase [EC:1.5.8.4]
K01664	-0.000272139	9.90219e-05	-2.74827	0.00601292	1.91945e-05	proline dehydrogenase [EC:1.5.5.2]
K00881	-0.000269499	0.000109964	-2.4508	0.0142884	1.11451e-05	methylenetetrahydromethanopterin dehydrogenase [EC:1.5.98.1]
K01239	-0.000269063	9.44252e-05	-2.84949	0.00439716	3.06911e-09	5,10-methylenetetrahydromethanopterin reductase [EC:1.5.98.2]
K12132	-0.000258216	8.48192e-05	-3.04431	0.00234445	1.75077e-25	H+-translocating NAD(P) transhydrogenase subunit alpha [EC:1.6.1.2 7.1.1.1]
K08316	-0.000257674	7.91333e-05	-3.2562	0.00113678	1.01426e-11	H+-translocating NAD(P) transhydrogenase subunit beta [EC:1.6.1.2 7.1.1.1]
K02821	-0.000257091	0.000100232	-2.56495	0.0103484	2.51788e-06	NADH-quinone oxidoreductase subunit C [EC:7.1.1.2]
K00982	-0.000255737	0.000100962	-2.53301	0.0113397	2.86356e-06	NADH-quinone oxidoreductase subunit D [EC:7.1.1.2]
K06215	-0.000252274	7.25613e-05	-3.4767	0.000512019	3.98171e-33	NADH-quinone oxidoreductase subunit E [EC:7.1.1.2]
K10681	-0.00025099	7.71405e-05	-3.25368	0.0011469	5.32911e-09
K08300	-0.00025062	0.000100407	-2.49604	0.0125914	3.17263e-06	assimilatory nitrate reductase electron transfer subunit [EC:1.7.99.-]
K01494	-0.000249554	7.37122e-05	-3.38552	0.000715983	9.80208e-17	urate oxidase [EC:1.7.3.3]
K11358	-0.000248053	7.69735e-05	-3.22258	0.00127869	9.65303e-25	ferredoxin-nitrite reductase [EC:1.7.7.1]
K08296	-0.000246796	9.36733e-05	-2.63465	0.00844877	3.29872e-05	ferredoxin-nitrate reductase [EC:1.7.7.2]
K01274	-0.000234796	9.11064e-05	-2.57716	0.0099905	0.000358949	sulfite reductase (NADPH) flavoprotein alpha-component [EC:1.8.1.2]
K01507	-0.000230683	7.34448e-05	-3.1409	0.00169425	2.77421e-16	sulfite reductase (NADPH) hemoprotein beta-component [EC:1.8.1.2]
K00561	-0.000230375	7.04601e-05	-3.26958	0.00108447	1.08185e-17	sulfite reductase (ferredoxin) [EC:1.8.7.1]
K00010	-0.000229764	8.92126e-05	-2.57546	0.0100395	9.74118e-08	methyl-coenzyme M reductase alpha subunit [EC:2.8.4.1]
K01214	-0.000227701	8.3102e-05	-2.74002	0.00616562	1.6396e-24	methyl-coenzyme M reductase beta subunit [EC:2.8.4.1]
K01673	-0.000227622	8.06218e-05	-2.82333	0.00477186	6.29813e-18	methyl-coenzyme M reductase gamma subunit [EC:2.8.4.1]
K01807	-0.000226931	8.51188e-05	-2.66605	0.00769991	1.83281e-18	cytochrome c oxidase cbb3-type subunit I [EC:7.1.1.9]
K02822	-0.000226845	9.19636e-05	-2.46669	0.0136708	5.13976e-05	ubiquinol-cytochrome c reductase iron-sulfur subunit [EC:7.1.1.8]
K08744	-0.000226476	7.72921e-05	-2.93013	0.00340379	5.94909e-27	non-heme chloroperoxidase [EC:1.11.1.10]
K08659	-0.000223318	8.73836e-05	-2.5556	0.0106302	8.34296e-28	coenzyme F420 hydrogenase subunit alpha [EC:1.12.98.1]
K00887	-0.000223192	7.36822e-05	-3.02911	0.00246545	1.35995e-05	coenzyme F420 hydrogenase subunit beta [EC:1.12.98.1]
K01026	-0.000221488	7.33108e-05	-3.02122	0.00253054	7.32508e-06	coenzyme F420 hydrogenase subunit gamma [EC:1.12.98.1]
K03684	-0.000219897	9.6793e-05	-2.27183	0.0231398	9.58933e-11	protocatechuate 3,4-dioxygenase, beta subunit [EC:1.13.11.3]
K07250	-0.000217082	9.87426e-05	-2.19847	0.0279622	0.00023711	homogentisate 1,2-dioxygenase [EC:1.13.11.5]
K00366	-0.00021598	7.54269e-05	-2.86344	0.00420838	0.000525966	tryptophan 2,3-dioxygenase [EC:1.13.11.11]
K00989	-0.000214695	8.42962e-05	-2.54691	0.0108984	1.20041e-19	4-hydroxyphenylpyruvate dioxygenase [EC:1.13.11.27]
K01227	-0.000211686	6.71158e-05	-3.15404	0.00161998	5.92773e-05	nitronate monooxygenase [EC:1.13.12.16]
K01220	-0.000209893	8.67682e-05	-2.41901	0.0155989	0.0194849	inositol oxygenase [EC:1.13.99.1]
K01919	-0.000209598	8.29113e-05	-2.52798	0.0115032	2.52943e-11	aspartate beta-hydroxylase [EC:1.14.11.16]
K08256	-0.000205568	7.15822e-05	-2.87178	0.00409908	0.00213027	p-hydroxybenzoate 3-monooxygenase [EC:1.14.13.2]
K04072	-0.000202367	9.03994e-05	-2.23859	0.0252274	4.44046e-18	nitric-oxide synthase, bacterial [EC:1.14.14.47]
K01390	-0.000197835	8.39698e-05	-2.35602	0.0185107	6.8727e-15	xanthocillin biosynthesis cytochrome P450 monooxygenase [EC:1.14.-.-]
K07284	-0.000196145	7.47871e-05	-2.62272	0.00875004	1.58376e-16	choline monooxygenase [EC:1.14.15.7]
K00965	-0.000195633	7.65703e-05	-2.55494	0.0106503	4.16248e-17	phenylalanine-4-hydroxylase [EC:1.14.16.1]
K07816	-0.00019481	7.65765e-05	-2.54399	0.0109898	6.45455e-26	stearoyl-CoA desaturase (Delta-9 desaturase) [EC:1.14.19.1]
K01786	-0.000192002	8.05016e-05	-2.38507	0.0171134	2.62527e-15	zeta-carotene desaturase [EC:1.3.5.6]
K01575	-0.000191652	9.57622e-05	-2.00133	0.0454119	4.32033e-18	nickel superoxide dismutase [EC:1.15.1.1]
K01048	-0.000191036	8.31135e-05	-2.29849	0.0215754	4.52392e-16	CDP-4-dehydro-6-deoxyglucose reductase, E3 [EC:1.17.1.1]
K00872	-0.000190128	7.33587e-05	-2.59176	0.00957692	8.41445e-22	ferredoxin hydrogenase large subunit [EC:1.12.7.2]
K01256	-0.000189577	7.30469e-05	-2.59528	0.00947953	1.69356e-18	acetylserotonin O-methyltransferase [EC:2.1.1.4]
K00016	-0.000189437	7.60462e-05	-2.49108	0.0127684	7.29119e-23	betaine-homocysteine S-methyltransferase [EC:2.1.1.5]
K09994	-0.000186369	8.64823e-05	-2.155	0.0312102	6.87671e-10	5-methyltetrahydropteroyltriglutamate--homocysteine methyltransferase [EC:2.1.1.14]
K08681	-0.000185065	6.46689e-05	-2.86173	0.00423111	6.30711e-24	tRNA (guanine26-N2/guanine27-N2)-dimethyltransferase [EC:2.1.1.215 2.1.1.216]
K04042	-0.000182628	7.14366e-05	-2.55651	0.0106027	2.84008e-12	23S rRNA (adenine-N6)-dimethyltransferase [EC:2.1.1.184]
K03216	-0.000182377	8.28287e-05	-2.20186	0.0277217	1.6456e-08	thiopurine S-methyltransferase [EC:2.1.1.67]
K01788	-0.000179797	7.45623e-05	-2.41137	0.0159293	5.34706e-13	tetrahydromethanopterin S-methyltransferase subunit A [EC:2.1.1.86]
K12553	-0.000179189	7.06709e-05	-2.53554	0.011258	3.35157e-17	tetrahydromethanopterin S-methyltransferase subunit B [EC:2.1.1.86]
K01002	-0.000179024	8.649e-05	-2.06988	0.0385154	6.59837e-10	tetrahydromethanopterin S-methyltransferase subunit C [EC:2.1.1.86]
K01356	-0.00017814	7.17103e-05	-2.48417	0.0130184	2.42121e-13	tetrahydromethanopterin S-methyltransferase subunit D [EC:2.1.1.86]
K01607	-0.000177983	7.94292e-05	-2.24078	0.0250846	5.56815e-18	tetrahydromethanopterin S-methyltransferase subunit E [EC:2.1.1.86]
K15913	-0.000177071	7.01539e-05	-2.52404	0.0116327	5.03264e-17	tetrahydromethanopterin S-methyltransferase subunit F [EC:2.1.1.86]
K00995	-0.000175432	8.0595e-05	-2.17671	0.0295494	1.90804e-17	tetrahydromethanopterin S-methyltransferase subunit G [EC:2.1.1.86]
K01159	-0.000174991	6.58829e-05	-2.65609	0.00793078	4.87972e-17	tetrahydromethanopterin S-methyltransferase subunit H [EC:2.1.1.86]
K01451	-0.000164464	6.92813e-05	-2.37386	0.0176416	0.000527542	trans-aconitate 2-methyltransferase [EC:2.1.1.144]
K07650	-0.000162694	6.74041e-05	-2.41371	0.0158273	5.89118e-15	aspartate carbamoyltransferase [EC:2.1.3.2]
K02433	-0.000161151	7.99667e-05	-2.01523	0.0439351	3.23754e-10	amino-acid N-acetyltransferase [EC:2.3.1.1]
K01854	-0.000160872	7.69807e-05	-2.08977	0.0366894	1.97285e-24	carnitine O-acetyltransferase [EC:2.3.1.7]
K03789	-0.000156714	7.40085e-05	-2.11751	0.0342667	5.24905e-12	pyruvate dehydrogenase E2 component (dihydrolipoamide acetyltransferase) [EC:2.3.1.12]
K01182	-0.000156392	6.87699e-05	-2.27413	0.023001	4.67453e-18	diacylglycerol O-acyltransferase / wax synthase [EC:2.3.1.20 2.3.1.75]
K06859	-0.000147657	6.99258e-05	-2.11162	0.0347691	3.92027e-09	aminoglycoside 6'-N-acetyltransferase [EC:2.3.1.82]
K01524	-0.000146472	6.3443e-05	-2.30872	0.0210001	4.46478e-22	formylmethanofuran--tetrahydromethanopterin N-formyltransferase [EC:2.3.1.101]
K10708	-0.000142797	7.04273e-05	-2.02759	0.0426563	4.41473e-10	arginyl-tRNA---protein transferase [EC:2.3.2.8]
K00868	-0.00013993	6.71926e-05	-2.08252	0.0373463	1.15902e-22	sucrose phosphorylase [EC:2.4.1.7]
K03685	-0.000137091	6.40747e-05	-2.13955	0.0324402	5.31178e-27	glycogen synthase [EC:2.4.1.11]
K03856	-0.000136529	6.73652e-05	-2.0267	0.0427467	0.000247709	sucrose-phosphate synthase [EC:2.4.1.14]
K05919	-0.000134935	6.8294e-05	-1.9758	0.0482336	1.71654e-07	cyclomaltodextrin glucanotransferase [EC:2.4.1.19]
K00053	-0.000131913	6.19924e-05	-2.12789	0.0333961	1.192e-26	cellobiose phosphorylase [EC:2.4.1.20]
K01834	-0.00013082	6.60416e-05	-1.98087	0.0476614	9.84681e-26	poly(glycerol-phosphate) alpha-glucosyltransferase [EC:2.4.1.52]
K01104	-0.000125984	6.25232e-05	-2.015	0.0439592	2.35049e-22	pyrimidine-nucleoside phosphorylase [EC:2.4.2.2]
K02469	-0.000124505	6.24414e-05	-1.99396	0.0462117	2.70352e-24	beta-galactosamide-alpha-2,3-sialyltransferase [EC:2.4.99.-]
K14333	-0.000108836	5.08748e-05	-2.1393	0.0324605	0.000175336	farnesyl-diphosphate farnesyltransferase [EC:2.5.1.21]
K10677	-6.48041e-05	2.96352e-05	-2.18673	0.0288091	7.97997e-06	alkyldihydroxyacetonephosphate synthase [EC:2.5.1.26]
K06269	2.51611e-05	9.24903e-06	2.72041	0.00654309	0.0297952	deoxyhypusine synthase [EC:2.5.1.46]
K15036	2.75759e-05	1.19652e-05	2.30468	0.0212257	0.00194853	alanine-glyoxylate transaminase / serine-glyoxylate transaminase / serine-pyruvate transaminase [EC:2.6.1.44 2.6.1.45 2.6.1.51]
K15017	2.76064e-05	1.20176e-05	2.29717	0.0216506	0.00286998	valine--pyruvate aminotransferase [EC:2.6.1.66]
K15863	3.13591e-05	1.51966e-05	2.06356	0.0391116	0.00773256	diaminobutyrate-2-oxoglutarate transaminase [EC:2.6.1.76]
K15019	3.18702e-05	1.61647e-05	1.97159	0.0487121	0.00769076	ketohexokinase [EC:2.7.1.3]
K15018	3.28419e-05	1.51328e-05	2.17024	0.0300364	0.00749797	gluconokinase [EC:2.7.1.12]
K09483	3.94197e-05	1.9916e-05	1.9793	0.0478382	0.000528624	erythritol kinase (D-erythritol 1-phosphate-forming) [EC:2.7.1.215]
K13246	4.10861e-05	1.80615e-05	2.27478	0.0229618	9.64195e-05	pyridoxine kinase [EC:2.7.1.35]
K13086	5.2215e-05	2.38417e-05	2.19007	0.028566	3.35037e-08	mevalonate kinase [EC:2.7.1.36]
K00213	6.47061e-05	2.93081e-05	2.20779	0.027305	1.53412e-11	homoserine kinase [EC:2.7.1.39]
K01450	6.69831e-05	1.44062e-05	4.64959	3.41299e-06	4.58206e-05	L-fuculokinase [EC:2.7.1.51]
K14159	7.46575e-05	3.66844e-05	2.03513	0.0418912	1.84882e-05	L-xylulokinase [EC:2.7.1.53]
K12447	7.48938e-05	2.71685e-05	2.75664	0.00586142	1.16405e-08	allose kinase [EC:2.7.1.55]
K13985	7.66758e-05	3.54494e-05	2.16296	0.030592	0.00349534	polyphosphate glucokinase [EC:2.7.1.63]
K13713	9.16463e-05	4.52597e-05	2.0249	0.0429318	0.000141816	undecaprenol kinase [EC:2.7.1.66]
K00318	9.68557e-05	4.78222e-05	2.02533	0.0428871	2.30837e-08	kanamycin kinase [EC:2.7.1.95]
K15016	9.7816e-05	4.53402e-05	2.15738	0.0310244	5.84245e-07	nicotinamide-nucleotide adenylyltransferase [EC:2.7.7.1]
K00449	9.82899e-05	5.00903e-05	1.96225	0.0497892	3.02097e-08	bifunctional enzyme CysN/CysC [EC:2.7.7.4 2.7.1.25]
K13786	9.82901e-05	4.92441e-05	1.99598	0.0459914	3.05088e-09	sulfate adenylyltransferase [EC:2.7.7.4]
K12552	9.83461e-05	2.85691e-05	3.44239	0.000581395	6.51832e-07	UDPglucose--hexose-1-phosphate uridylyltransferase [EC:2.7.7.12]
K00993	9.88823e-05	3.49155e-05	2.83204	0.00464397	5.28836e-05	mannose-1-phosphate guanylyltransferase [EC:2.7.7.13]
K01401	0.00010062	3.37702e-05	2.97954	0.00290087	1.31833e-07	choline-phosphate cytidylyltransferase [EC:2.7.7.15]
K04478	0.00010062	3.37702e-05	2.97954	0.00290087	1.31833e-07	UDP-N-acetylglucosamine/UDP-N-acetylgalactosamine diphosphorylase [EC:2.7.7.23 2.7.7.83]
K07681	0.00010062	3.37702e-05	2.97954	0.00290087	1.31833e-07	glycerol-3-phosphate cytidylyltransferase [EC:2.7.7.39]
K11442	0.00010062	3.37702e-05	2.97954	0.00290087	1.31833e-07	[glutamine synthetase] adenylyltransferase / [glutamine synthetase]-adenylyl-L-tyrosine phosphorylase [EC:2.7.7.42 2.7.7.89]
K11694	0.00010062	3.37702e-05	2.97954	0.00290087	1.31833e-07	ribonuclease PH [EC:2.7.7.56]
K11695	0.00010062	3.37702e-05	2.97954	0.00290087	1.31833e-07	[protein-PII] uridylyltransferase [EC:2.7.7.59]
K00222	0.000100719	2.55561e-05	3.9411	8.22321e-05	2.20481e-07	N-acetyl-alpha-D-muramate 1-phosphate uridylyltransferase [EC:2.7.7.99]
K01303	0.000100867	4.62065e-05	2.18295	0.0290864	6.7633e-07	ethanolaminephosphotransferase [EC:2.7.8.1]
K00253	0.000101261	5.10729e-05	1.98267	0.0474601	1.51342e-09	CDP-diacylglycerol---glycerol-3-phosphate 3-phosphatidyltransferase [EC:2.7.8.5]
K16011	0.000101372	5.0709e-05	1.9991	0.0456521	1.07777e-13	UDP-N-acetylglucosamine--dolichyl-phosphate N-acetylglucosaminephosphotransferase [EC:2.7.8.15]
K13693	0.000101605	5.1622e-05	1.96825	0.0490957	1.20404e-10	phosphoglycerol transferase [EC:2.7.8.20]
K01965	0.000102431	5.1438e-05	1.99135	0.0464973	9.84398e-10	aryl sulfotransferase [EC:2.8.2.1]
K06137	0.00010281	5.23352e-05	1.96444	0.049535	1.39153e-12	propionate CoA-transferase [EC:2.8.3.1]
K13924	0.000103893	4.93348e-05	2.10587	0.0352663	5.94594e-10	triacylglycerol lipase [EC:3.1.1.3]
K00992	0.000104055	5.08532e-05	2.04618	0.0407912	1.45928e-15	lysophospholipase [EC:3.1.1.5]
K01444	0.000104388	5.16396e-05	2.02147	0.0432855	5.65669e-05	gluconolactonase [EC:3.1.1.17]
K01437	0.000104411	5.30892e-05	1.96671	0.0492728	0.00100144	3-oxoadipate enol-lactonase [EC:3.1.1.24]
K05972	0.000104674	3.97559e-05	2.63291	0.00849202	1.98123e-05	acetyl-CoA hydrolase [EC:3.1.2.1]
K15972	0.000104674	3.97559e-05	2.63291	0.00849202	1.98123e-05	medium-chain acyl-[acyl-carrier-protein] hydrolase [EC:3.1.2.21]
K05951	0.000104831	5.32444e-05	1.96886	0.049025	7.07387e-11	3-phytase [EC:3.1.3.8]
K06134	0.000105008	5.09133e-05	2.06249	0.0392135	5.34813e-10	protein-tyrosine phosphatase [EC:3.1.3.48]
K00167	0.000105021	5.23054e-05	2.00784	0.0447147	4.55743e-12	alkaline phosphatase D [EC:3.1.3.1]
K10531	0.000105238	5.15357e-05	2.04203	0.0412017	1.20466e-05	phospholipase C [EC:3.1.4.3]
K00457	0.000105253	4.95765e-05	2.12304	0.0337999	4.40077e-12	choline-sulfatase [EC:3.1.6.6]
K00148	0.000105546	5.18282e-05	2.03646	0.0417577	8.88171e-11	N-acetylglucosamine-6-sulfatase [EC:3.1.6.14]
K09828	0.0001058	4.20254e-05	2.51754	0.0118493	1.51804e-05	crossover junction endodeoxyribonuclease RuvC [EC:3.1.22.4]
K00619	0.000105802	5.03917e-05	2.09959	0.0358158	4.38345e-10	ribonuclease T2 [EC:4.6.1.19]
K01236	0.000105911	5.15768e-05	2.05347	0.0400801	5.20302e-16	tRNA-intron endonuclease, archaea type [EC:4.6.1.16]
K00451	0.000106252	4.86864e-05	2.18238	0.0291284	1.35789e-11	glucoamylase [EC:3.2.1.3]
K01907	0.000106529	4.9032e-05	2.17264	0.0298552	4.43421e-07	endoglucanase [EC:3.2.1.4]
K15232	0.00010685	5.2393e-05	2.03939	0.0414646	3.43315e-09	oligo-1,6-glucosidase [EC:3.2.1.10]
K00023	0.000107259	5.2558e-05	2.04077	0.0413265	6.22735e-13	beta-fructofuranosidase [EC:3.2.1.26]
K00701	0.000107803	5.43325e-05	1.98413	0.0472964	9.19749e-13	xylan 1,4-beta-xylosidase [EC:3.2.1.37]
K07116	0.000108216	5.33188e-05	2.02961	0.0424499	1.81033e-09	cyclomaltodextrinase / maltogenic alpha-amylase / neopullulanase [EC:3.2.1.54 3.2.1.133 3.2.1.135]
K06044	0.00010883	5.10514e-05	2.13177	0.0330748	5.35132e-15	glucan 1,3-beta-glucosidase [EC:3.2.1.58]
K01796	0.000108844	5.27542e-05	2.06323	0.0391428	1.38756e-08	isoamylase [EC:3.2.1.68]
K05973	0.000109486	5.27015e-05	2.07747	0.0378099	5.40533e-10	6-phospho-beta-galactosidase [EC:3.2.1.85]
K10674	0.000109541	5.24177e-05	2.08978	0.0366889	3.24565e-07	arabinogalactan endo-1,4-beta-galactosidase [EC:3.2.1.89]
K01724	0.000109546	5.01032e-05	2.1864	0.0288331	9.87488e-13	mannosyl-glycoprotein endo-beta-N-acetylglucosaminidase [EC:3.2.1.96]
K02275	0.000109761	5.07237e-05	2.1639	0.0305201	1.52794e-13	maltooligosyltrehalose trehalohydrolase [EC:3.2.1.141]
K14519	0.000109884	5.22894e-05	2.10146	0.0356514	6.21004e-19	purine nucleosidase [EC:3.2.2.1]
K06208	0.000110128	4.93698e-05	2.23067	0.0257479	6.12422e-11	aminopeptidase N [EC:3.4.11.2]
K01820	0.000110424	4.9177e-05	2.24543	0.0247849	8.56059e-13	proline iminopeptidase [EC:3.4.11.5]
K13001	0.000110532	5.55983e-05	1.98804	0.0468621	9.06261e-06	D-alanyl-D-alanine dipeptidase [EC:3.4.13.-]
K00303	0.000110635	5.06895e-05	2.18261	0.0291119	6.30958e-12	carboxypeptidase Taq [EC:3.4.17.19]
K04038	0.00011106	5.30849e-05	2.09211	0.0364793	6.67477e-12	N-acetylated-alpha-linked acidic dipeptidase [EC:3.4.17.21]
K01178	0.000111502	5.22807e-05	2.13276	0.0329935	4.91605e-22	acylaminoacyl-peptidase [EC:3.4.19.1]
K07516	0.000111782	4.94667e-05	2.25974	0.023881	6.50324e-10	pyroglutamyl-peptidase [EC:3.4.19.3]
K00453	0.000111999	4.98698e-05	2.24583	0.0247588	2.5049e-09	g-D-glutamyl-meso-diaminopimelate peptidase [EC:3.4.19.11]
K14162	0.000112076	5.13129e-05	2.18417	0.0289971	9.95636e-14	trypsin [EC:3.4.21.4]
K02828	0.000112147	5.55635e-05	2.01835	0.0436084	0.03808	IgA-specific serine endopeptidase [EC:3.4.21.72]
K13015	0.00011221	5.11813e-05	2.1924	0.0283974	3.56625e-11	oligopeptidase B [EC:3.4.21.83]
K01133	0.000112499	5.57722e-05	2.01711	0.0437379	8.38575e-17	repressor LexA [EC:3.4.21.88]
K01800	0.000112534	5.38822e-05	2.08851	0.0368031	2.81474e-07	IgA-specific metalloendopeptidase [EC:3.4.24.13]
K00663	0.000112623	5.47857e-05	2.05569	0.0398647	2.18583e-10	aureolysin [EC:3.4.24.29]
K02274	0.000112708	5.04937e-05	2.23213	0.0256513	1.36463e-12	oligopeptidase A [EC:3.4.24.70]
K00311	0.000112893	5.0778e-05	2.22326	0.0262435	1.65353e-13	endothelin-converting enzyme [EC:3.4.24.71]
K05827	0.000113262	5.48717e-05	2.06413	0.0390578	2.40522e-14	snapalysin [EC:3.4.24.77]
K00140	0.000113459	5.51769e-05	2.05627	0.039809	5.70102e-16	urease subunit beta [EC:3.5.1.5]
K01563	0.000113492	5.24895e-05	2.16218	0.0306526	8.30908e-16	arylformamidase [EC:3.5.1.9]
K13062	0.000113557	3.73365e-05	3.04145	0.0023668	3.70273e-06	penicillin G amidase [EC:3.5.1.11]
K00518	0.000113626	5.2813e-05	2.15147	0.0314873	1.74439e-09	amidohydrolase [EC:3.5.1.-]
K01312	0.000113804	4.23326e-05	2.68833	0.00720532	2.03718e-10	aspartoacylase [EC:3.5.1.15]
K11337	0.000113886	5.51661e-05	2.06442	0.0390298	2.45057e-12	succinyl-diaminopimelate desuccinylase [EC:3.5.1.18]
K02594	0.000114371	5.37072e-05	2.12953	0.0332599	3.24472e-15	N4-(beta-N-acetylglucosaminyl)-L-asparaginase [EC:3.5.1.26]
K01473	0.000114541	5.39564e-05	2.12284	0.0338167	9.48339e-10	peptidoglycan recognition protein
K00696	0.000114594	5.38754e-05	2.12702	0.0334679	1.26184e-17	N-acetylmuramoyl-L-alanine amidase [EC:3.5.1.28]
K15408	0.000114675	5.72567e-05	2.00283	0.0452507	5.66441e-17
K11336	0.000115126	5.61379e-05	2.05077	0.0403422	7.58446e-12	hippurate hydrolase [EC:3.5.1.32]
K01578	0.000115205	5.60791e-05	2.05433	0.0399963	1.70249e-13	chitin deacetylase [EC:3.5.1.41]
K00141	0.000115456	5.58445e-05	2.06746	0.0387428	1.62426e-08	N-formylglutamate deformylase [EC:3.5.1.68]
K07649	0.000115622	5.73005e-05	2.01782	0.0436643	1.04554e-13	5-oxoprolinase (ATP-hydrolysing) [EC:3.5.2.9]
K00392	0.000115687	4.87888e-05	2.37119	0.0177693	3.67015e-09	N-methylhydantoinase A [EC:3.5.2.14]
K11782	0.000115769	5.05451e-05	2.29041	0.0220396	3.42976e-10	arginase [EC:3.5.3.1]
K15467	0.000115801	4.16643e-05	2.77938	0.00546689	2.67502e-06	dCTP deaminase [EC:3.5.4.13]
K00523	0.000115907	5.08025e-05	2.28153	0.0225598	1.51347e-10	methenyltetrahydromethanopterin cyclohydrolase [EC:3.5.4.27]
K00685	0.000116005	5.09236e-05	2.27802	0.0227682	8.0261e-14	1-aminocyclopropane-1-carboxylate deaminase [EC:3.5.99.7]
K12252	0.000116025	5.59455e-05	2.0739	0.0381407	4.68856e-06	inorganic pyrophosphatase [EC:3.6.1.1]
K00032	0.000116114	5.65471e-05	2.05341	0.0400854	1.24464e-06	phosphoribosyl-ATP pyrophosphohydrolase [EC:3.6.1.31]
K15983	0.000116304	5.91862e-05	1.96506	0.0494633	1.73825e-10	exopolyphosphatase / guanosine-5'-triphosphate,3'-diphosphate pyrophosphatase [EC:3.6.1.11 3.6.1.40]
K01707	0.00011639	5.15129e-05	2.25944	0.0238998	1.99452e-07	H+-transporting ATPase [EC:7.1.2.1]
K13766	0.000116458	4.83408e-05	2.40911	0.0160278	1.94096e-09	fumarylacetoacetase [EC:3.7.1.2]
K16558	0.000116681	5.36089e-05	2.17652	0.029564	1.23398e-16	kynureninase [EC:3.7.1.3]
K01083	0.000116727	5.08889e-05	2.29376	0.021846	1.84482e-14	haloacetate dehalogenase [EC:3.8.1.3]
K09516	0.000116832	5.79106e-05	2.01746	0.0437018	0.00293616	haloalkane dehalogenase [EC:3.8.1.5]
K16216	0.000117145	5.24432e-05	2.23375	0.0255444	1.18295e-10	peptidoglycan-N-acetylmuramic acid deacetylase [EC:3.5.1.-]
K00305	0.000117181	5.49679e-05	2.13181	0.0330717	1.27502e-15	oxaloacetate decarboxylase (Na+ extruding) subunit alpha [EC:7.2.4.2]
K13598	0.000117569	5.23931e-05	2.24397	0.0248787	1.74919e-12	acetoacetate decarboxylase [EC:4.1.1.4]
K00569	0.000117644	5.10307e-05	2.30535	0.0211883	6.37822e-14	acetolactate decarboxylase [EC:4.1.1.5]
K03519	0.00011781	5.2637e-05	2.23816	0.0252551	1.51045e-08	benzoylformate decarboxylase [EC:4.1.1.7]
K04101	0.000117879	5.69196e-05	2.07097	0.038414	2.7881e-06	malonyl-CoA decarboxylase [EC:4.1.1.9]
K00270	0.000118038	3.38972e-05	3.48224	0.000501565	9.84227e-12	arginine decarboxylase [EC:4.1.1.19]
K01067	0.000118186	5.38869e-05	2.19322	0.028338	1.93789e-09	aromatic-L-amino-acid/L-tryptophan decarboxylase [EC:4.1.1.28 4.1.1.105]
K01114	0.000118264	4.96826e-05	2.3804	0.0173317	5.53988e-09	phosphoenolpyruvate carboxylase [EC:4.1.1.31]
K11912	0.000118383	5.4739e-05	2.16268	0.0306136	1.09965e-11	phosphoenolpyruvate carboxykinase (GTP) [EC:4.1.1.32]
K13668	0.000118886	5.27851e-05	2.25226	0.02435	4.53946e-12	diphosphomevalonate decarboxylase [EC:4.1.1.33]
K01728	0.000118995	5.67176e-05	2.09803	0.0359535	1.32813e-16	phosphopantothenoylcysteine decarboxylase [EC:4.1.1.36]
K04108	0.00011911	5.56655e-05	2.13975	0.032424	7.75605e-12	ribulose-bisphosphate carboxylase large chain [EC:4.1.1.39]
K00803	0.000119193	5.20224e-05	2.29119	0.0219945	4.26868e-06	4-carboxymuconolactone decarboxylase [EC:4.1.1.44]
K01113	0.000119303	5.11954e-05	2.33035	0.0198277	1.74107e-10	vanillate/4-hydroxybenzoate decarboxylase subunit C [EC:4.1.1.- 4.1.1.61]
K16050	0.000119325	5.76986e-05	2.06808	0.038685	1.81787e-10	xylulose-5-phosphate/fructose-6-phosphate phosphoketolase [EC:4.1.2.9 4.1.2.22]
K04719	0.000119456	5.12418e-05	2.33122	0.0197818	1.12011e-12	fructose 1,6-bisphosphate aldolase/phosphatase [EC:4.1.2.13 3.1.3.11]
K03333	0.000119624	5.40121e-05	2.21477	0.0268217	7.21771e-16	hydroxymethylglutaryl-CoA synthase [EC:2.3.3.10]
K04113	0.000119813	5.49342e-05	2.18103	0.0292284	2.58769e-13	homocitrate synthase [EC:2.3.3.14]
K09835	0.000120064	5.18015e-05	2.31777	0.0205027	0.00446536	para-aminobenzoate synthetase component II [EC:2.6.1.85]
K14136	0.000120111	5.54199e-05	2.16728	0.030261	1.4527e-08	carbonic anhydrase [EC:4.2.1.1]
K00958	0.000120183	5.04973e-05	2.37998	0.0173514	8.61631e-11	carbonic anhydrase [EC:4.2.1.1]
K07651	0.000120285	5.32235e-05	2.25999	0.0238651	2.35568e-13	fumarate hydratase subunit alpha [EC:4.2.1.2]
K04112	0.000120775	5.49406e-05	2.19827	0.027976	2.36939e-13	fumarate hydratase subunit beta [EC:4.2.1.2]
K15896	0.000120783	5.35829e-05	2.25413	0.024232	1.69907e-09	cystathionine beta-synthase [EC:4.2.1.22]
K13282	0.000120885	4.97138e-05	2.43161	0.0150672	1.20722e-11	homoaconitate hydratase [EC:4.2.1.36]
K04090	0.000120906	5.25684e-05	2.29997	0.0214913	5.20042e-13	5-dehydro-4-deoxyglucarate dehydratase [EC:4.2.1.41]
K14733	0.000121222	5.58807e-05	2.1693	0.0301077	0.000386006	4a-hydroxytetrahydrobiopterin dehydratase [EC:4.2.1.96]
K15894	0.00012128	5.61994e-05	2.15802	0.0309741	2.06341e-21	pectate lyase [EC:4.2.2.2]
K14667	0.000121824	5.53449e-05	2.20118	0.0277693	5.27182e-06	pectin lyase [EC:4.2.2.10]
K03428	0.000121915	5.32557e-05	2.28923	0.0221079	4.06688e-13	cysteine-S-conjugate beta-lyase [EC:4.4.1.13]
K00103	0.000121924	5.73358e-05	2.12649	0.0335125	1.79968e-05	aspartate racemase [EC:5.1.1.13]
K08097	0.000121925	5.14145e-05	2.37142	0.0177581	2.78488e-13	mandelate racemase [EC:5.1.2.2]
K08685	0.000122008	5.33659e-05	2.28625	0.0222821	0.00541096
K07538	0.000122012	5.71962e-05	2.13322	0.0329563	1.14852e-12	N-acylglucosamine-6-phosphate 2-epimerase [EC:5.1.3.9]
K05603	0.000122265	6.17897e-05	1.97873	0.0479018	4.75644e-15	mannuronan 5-epimerase [EC:5.1.3.37]
K15229	0.00012342	5.6324e-05	2.19126	0.0284797	4.11812e-07	alpha-methylacyl-CoA racemase [EC:5.1.99.4]
K10673	0.000124077	6.04339e-05	2.05311	0.040115	7.35886e-11	maleate isomerase [EC:5.2.1.1]
K01795	0.000124151	5.70677e-05	2.1755	0.0296399	5.85649e-08	maleylacetoacetate isomerase [EC:5.2.1.2]
K02277	0.000124182	5.2462e-05	2.36709	0.0179671	1.47812e-15	ribose 5-phosphate isomerase A [EC:5.3.1.6]
K01555	0.000124186	4.98317e-05	2.4921	0.0127315	1.46579e-10	L-rhamnose isomerase / sugar isomerase [EC:5.3.1.14 5.3.1.-]
K00263	0.000124214	5.08329e-05	2.44358	0.0145771	2.70593e-16	2,3-bisphosphoglycerate-dependent phosphoglycerate mutase [EC:5.4.2.11]
K00411	0.000124243	5.25664e-05	2.36354	0.01814	5.14547e-14	methylmalonyl-CoA mutase, N-terminal domain [EC:5.4.99.2]
K15785	0.000124386	5.58381e-05	2.22761	0.0259515	3.81939e-12	methylmalonyl-CoA mutase, C-terminal domain [EC:5.4.99.2]
K03921	0.000124401	5.20946e-05	2.38797	0.016979	2.00418e-15	chorismate mutase [EC:5.4.99.5]
K08252	0.00012463	5.71193e-05	2.18192	0.0291625	3.91225e-06	salicylate biosynthesis isochorismate synthase [EC:5.4.4.2]
K01705	0.000124739	5.44813e-05	2.28958	0.0220878	3.28975e-07	UDP-galactopyranose mutase [EC:5.4.99.9]
K00301	0.000124818	5.68288e-05	2.19638	0.0281114	4.78984e-13	muconate cycloisomerase [EC:5.5.1.1]
K01851	0.000124824	5.38445e-05	2.31824	0.0204772	4.97177e-15	(hydroxyamino)benzene mutase [EC:5.4.4.1]
K16049	0.000124867	5.76474e-05	2.16605	0.030355	2.58022e-11	acetate---CoA ligase (ADP-forming) subunit alpha [EC:6.2.1.13]
K00624	0.000125081	5.46886e-05	2.28714	0.0222296	5.98234e-05	6-carboxyhexanoate--CoA ligase [EC:6.2.1.14]
K04039	0.000125131	5.32091e-05	2.35169	0.0187276	2.36293e-13	acetoacetyl-CoA synthetase [EC:6.2.1.16]
K01469	0.000125319	5.18912e-05	2.41504	0.0157699	1.62952e-08	glutamate--cysteine ligase [EC:6.3.2.2]
K10253	0.00012533	5.39452e-05	2.32329	0.0202039	3.01998e-09	phosphopantothenate---cysteine ligase (ATP) [EC:6.3.2.51]
K00249	0.000125436	5.42958e-05	2.31023	0.0209164	1.38797e-13	pyruvate carboxylase subunit A [EC:6.4.1.1]
K13057	0.000125476	5.72186e-05	2.19292	0.0283598	1.34177e-16	propionyl-CoA carboxylase alpha chain [EC:6.4.1.3]
K00193	0.000125654	5.66916e-05	2.21645	0.0267063	1.15171e-12	phosphonate transport system ATP-binding protein [EC:7.3.2.2]
K04114	0.000125681	5.4765e-05	2.29491	0.0217802	2.34149e-14	carnitine-CoA ligase [EC:6.2.1.48]
K04115	0.000125681	5.4765e-05	2.29491	0.0217802	2.34149e-14	cobalt-precorrin 5A hydrolase [EC:3.7.1.12]
K02668	0.000125734	5.11237e-05	2.45941	0.0139509	5.07656e-10	cobalt-precorrin-6B (C15)-methyltransferase [EC:2.1.1.196]
K13074	0.000125915	5.12197e-05	2.45834	0.0139924	1.63832e-05	pantetheine-phosphate adenylyltransferase [EC:2.7.7.3]
K01535	0.00012605	5.65823e-05	2.22772	0.0259441	8.00012e-13	homoserine kinase type II [EC:2.7.1.39]
K16163	0.000126091	5.44412e-05	2.3161	0.0205936	1.41808e-06	precorrin-3B synthase [EC:1.14.13.83]
K02276	0.00012612	4.89615e-05	2.57591	0.0100265	7.44987e-12	cytochrome c oxidase subunit I [EC:7.1.1.9]
K03464	0.000126126	5.65667e-05	2.22969	0.0258128	1.03965e-14	cytochrome c oxidase subunit II [EC:7.1.1.9]
K02641	0.000126259	5.73084e-05	2.20316	0.0276299	3.80038e-11	cytochrome c oxidase subunit III [EC:7.1.1.9]
K15864	0.000126683	5.80003e-05	2.18418	0.0289957	6.20407e-14	cytochrome c oxidase subunit IV [EC:7.1.1.9]
K01856	0.000126744	5.83696e-05	2.1714	0.0299487	1.51956e-14	prepilin peptidase CpaA [EC:3.4.23.43]
K05828	0.000127028	5.66203e-05	2.2435	0.0249088	3.85006e-14	15-cis-phytoene synthase [EC:2.5.1.32]
K13004	0.000127213	5.80892e-05	2.18996	0.0285739	1.50826e-10	15-cis-phytoene desaturase [EC:1.3.5.5]
K04037	0.000127228	5.35871e-05	2.37423	0.0176237	1.00023e-13	uroporphyrin-III C-methyltransferase [EC:2.1.1.107]
K10960	0.000127478	5.47722e-05	2.32742	0.0199834	2.77063e-15	DNA polymerase, archaea type [EC:2.7.7.7]
K10562	0.000127777	5.03795e-05	2.53629	0.0112341	1.75463e-07	DNA polymerase II large subunit [EC:2.7.7.7]
K00404	0.000127821	5.24049e-05	2.4391	0.0147588	3.67246e-15	DNA polymerase II small subunit [EC:2.7.7.7]
K01561	0.000127945	5.28328e-05	2.4217	0.015484	5.06435e-09	flagellum-specific ATP synthase [EC:7.4.2.8]
K02827	0.000128104	5.33163e-05	2.40272	0.0163104	8.61944e-05	L-fucose mutarotase [EC:5.1.3.29]
K10713	0.000128336	6.05366e-05	2.11997	0.0340586	1.83916e-17	aspartyl-tRNA(Asn)/glutamyl-tRNA(Gln) amidotransferase subunit A [EC:6.3.5.6 6.3.5.7]
K13501	0.000128491	3.55657e-05	3.61278	0.000305955	2.31044e-09	DNA gyrase subunit A [EC:5.6.2.2]
K10814	0.000129385	5.13359e-05	2.52036	0.0117548	0.0121147	homocitrate synthase NifV [EC:2.3.3.14]
K04036	0.000129397	5.43067e-05	2.3827	0.017224	6.21147e-12	ferredoxin--NADP+ reductase [EC:1.18.1.2]
K11211	0.000129432	5.33667e-05	2.42534	0.0153298	9.84771e-15	two-component system, NtrC family, sensor histidine kinase PilS [EC:2.7.13.3]
K05551	0.00012966	6.11567e-05	2.12014	0.0340445	2.78728e-08	DNA primase small subunit [EC:2.7.7.102]
K07535	0.000129668	5.72021e-05	2.26683	0.0234437	1.82084e-13
K00186	0.000129718	5.82041e-05	2.22867	0.025881	1.37712e-12	nitrogen PTS system EIIA component [EC:2.7.1.-]
K00038	0.000129907	5.42655e-05	2.39392	0.0167065	3.13924e-11	ascorbate PTS system EIIA or EIIAB component [EC:2.7.1.194]
K00836	0.000129932	5.4127e-05	2.40051	0.0164091	2.81038e-21	ascorbate PTS system EIIB component [EC:2.7.1.194]
K05552	0.000130205	5.79693e-05	2.24611	0.024741	2.03378e-08	cytochrome aa3-600 menaquinol oxidase subunit II [EC:7.1.1.5]
K01556	0.000130302	5.0003e-05	2.60589	0.00919117	1.00756e-11	cytochrome aa3-600 menaquinol oxidase subunit I [EC:7.1.1.5]
K00846	0.000130583	5.75036e-05	2.27086	0.0231984	9.39791e-12	cytochrome aa3-600 menaquinol oxidase subunit III [EC:7.1.1.5]
K03416	0.000130724	6.16518e-05	2.12037	0.0340248	0.000222797	cytochrome aa3-600 menaquinol oxidase subunit IV [EC:7.1.1.5]
K14083	0.000130771	6.51231e-05	2.00806	0.0446918	1.77683e-09	UDP-GlcNAc:undecaprenyl-phosphate/decaprenyl-phosphate GlcNAc-1-phosphate transferase [EC:2.7.8.33 2.7.8.35]
K10916	0.000130844	5.23538e-05	2.49923	0.0124787	0.000239224	DNA-directed RNA polymerase subunit A' [EC:2.7.7.6]
K07130	0.000131013	4.9524e-05	2.64544	0.00818431	3.37009e-07	DNA-directed RNA polymerase subunit A" [EC:2.7.7.6]
K00500	0.000131089	5.13887e-05	2.55094	0.0107734	2.47721e-16	DNA-directed RNA polymerase subunit B' [EC:2.7.7.6]
K13017	0.000131233	5.39956e-05	2.43043	0.0151163	8.78116e-12	DNA-directed RNA polymerase subunit B" [EC:2.7.7.6]
K01055	0.000131407	5.29808e-05	2.48028	0.0131612	1.53939e-13	DNA-directed RNA polymerase subunit D [EC:2.7.7.6]
K16149	0.000131508	5.12058e-05	2.56822	0.0102513	5.60548e-14	DNA-directed RNA polymerase subunit E' [EC:2.7.7.6]
K11629	0.000131635	5.64943e-05	2.33005	0.0198436	1.98477e-05	DNA-directed RNA polymerase subunit E" [EC:2.7.7.6]
K05797	0.000131691	5.90217e-05	2.23123	0.0257107	7.51283e-18	DNA-directed RNA polymerase subunit F [EC:2.7.7.6]
K15731	0.000132418	6.03468e-05	2.19429	0.0282612	1.43021e-23	DNA-directed RNA polymerase subunit H [EC:2.7.7.6]
K00169	0.000132453	6.16235e-05	2.14939	0.0316518	2.75502e-09	DNA-directed RNA polymerase subunit K [EC:2.7.7.6]
K11783	0.000132698	4.89119e-05	2.71301	0.00669072	2.00846e-08	DNA-directed RNA polymerase subunit L [EC:2.7.7.6]
K02826	0.000132831	5.48302e-05	2.42259	0.0154462	0.0033512	DNA-directed RNA polymerase subunit N [EC:2.7.7.6]
K00356	0.000132888	5.12607e-05	2.59239	0.00955922	9.69623e-16	DNA-directed RNA polymerase subunit P [EC:2.7.7.6]
K00635	0.000132895	5.58134e-05	2.38106	0.0173005	9.87675e-13	L-ribulose-5-phosphate 3-epimerase [EC:5.1.3.22]
K01781	0.000133176	5.72692e-05	2.32544	0.0200888	2.14414e-13	sulfur carrier protein ThiS adenylyltransferase [EC:2.7.7.73]
K14259	0.000133333	5.78023e-05	2.3067	0.0211129	4.21529e-20	DNA topoisomerase VI subunit A [EC:5.6.2.2]
K04787	0.000133809	5.6298e-05	2.3768	0.0175015	1.54877e-11	DNA topoisomerase VI subunit B [EC:5.6.2.2]
K01678	0.000134093	6.39325e-05	2.09742	0.0360073	1.91112e-09	reverse gyrase [EC:5.6.2.2 3.6.4.12]
K07587	0.000134263	5.54476e-05	2.42143	0.0154953	5.72061e-05	tRNA (cytidine/uridine-2'-O-)-methyltransferase [EC:2.1.1.207]
K07031	0.000134285	6.15329e-05	2.18233	0.0291323	2.82087e-13	glutamyl-tRNA(Gln) amidotransferase subunit E [EC:6.3.5.7]
K00360	0.000134578	5.74437e-05	2.34278	0.0191801	3.45574e-09	cholesterol oxidase [EC:1.1.3.6]
K00232	0.000135369	5.39429e-05	2.50949	0.0121224	6.49544e-13	6-phospho-5-dehydro-2-deoxy-D-gluconate aldolase [EC:4.1.2.29]
K01505	0.000135744	5.10716e-05	2.65792	0.00788778	6.29667e-15	para-aminobenzoate synthetase / 4-amino-4-deoxychorismate lyase [EC:2.6.1.85 4.1.3.38]
K13058	0.000135792	6.81846e-05	1.99153	0.046478	9.83156e-16	pentachlorophenol monooxygenase [EC:1.14.13.50]
K01576	0.000136006	5.59888e-05	2.42916	0.0151693	8.15648e-12	cobalt-precorrin-7 (C5)-methyltransferase [EC:2.1.1.289]
K00481	0.000136333	5.36643e-05	2.54048	0.0111006	4.68782e-08	magnesium chelatase subunit H [EC:6.6.1.1]
K00126	0.000136873	5.48056e-05	2.49742	0.0125424	8.64459e-18	magnesium chelatase subunit D [EC:6.6.1.1]
K02229	0.000137067	5.41771e-05	2.52997	0.0114381	6.26374e-12	magnesium chelatase subunit I [EC:6.6.1.1]
K05830	0.000137151	5.68845e-05	2.41105	0.0159431	3.91614e-08	chemotaxis protein CheD [EC:3.5.1.44]
K15632	0.000137224	5.32714e-05	2.57594	0.0100258	0.000584867	methylmalonyl-CoA carboxyltransferase 5S subunit [EC:2.1.3.1]
K00019	0.000137516	5.03683e-05	2.7302	0.00635202	1.16387e-12	magnesium-protoporphyrin O-methyltransferase [EC:2.1.1.11]
K00066	0.000137522	5.1721e-05	2.65892	0.00786441	3.44987e-10	processive 1,2-diacylglycerol beta-glucosyltransferase [EC:2.4.1.315]
K01166	0.000137768	5.47706e-05	2.51536	0.0119228	6.78595e-21	phosphoglucosamine mutase [EC:5.4.2.10]
K01416	0.000137887	6.06004e-05	2.27534	0.0229284	3.81667e-10	proteasome alpha subunit [EC:3.4.25.1]
K02412	0.00013811	6.86232e-05	2.01258	0.0442134	3.54986e-07	proteasome beta subunit [EC:3.4.25.1]
K05358	0.000138122	5.75018e-05	2.40205	0.0163401	7.81004e-05	nicotinamide phosphoribosyltransferase [EC:2.4.2.12]
K15518	0.000138316	5.55839e-05	2.48842	0.0128639	5.74324e-05	muconolactone D-isomerase [EC:5.3.3.4]
K10915	0.000138567	4.44238e-05	3.11921	0.00182384	0.000219735	thymidylate synthase (FAD) [EC:2.1.1.148]
K06020	0.000138625	5.18606e-05	2.67303	0.00754177	4.42724e-09	aerobic carbon-monoxide dehydrogenase medium subunit [EC:1.2.5.3]
K00365	0.00013864	5.22972e-05	2.651	0.00805113	1.76195e-09	aerobic carbon-monoxide dehydrogenase large subunit [EC:1.2.5.3]
K13439	0.000138681	3.48892e-05	3.9749	7.14169e-05	3.4092e-14	ribonuclease P/MRP protein subunit POP5 [EC:3.1.26.5]
K00507	0.0001389	5.28545e-05	2.62797	0.00861618	1.43787e-17	ribonuclease P protein subunit POP4 [EC:3.1.26.5]
K04343	0.000138958	5.4844e-05	2.5337	0.0113174	1.28804e-13	ribonuclease P/MRP protein subunit RPP1 [EC:3.1.26.5]
K15509	0.000139027	5.83008e-05	2.38465	0.0171329	9.7841e-15	ribonuclease P protein subunit RPR2 [EC:3.1.26.5]
K16190	0.000139587	5.98939e-05	2.33058	0.0198158	9.5768e-15	ATP-dependent helicase HrpA [EC:3.6.4.13]
K11532	0.00013963	5.73627e-05	2.43417	0.0149613	1.48481e-18	ATP-dependent helicase HrpB [EC:3.6.4.13]
K12454	0.000139644	5.53889e-05	2.52116	0.0117282	1.76454e-20	DNA-3-methyladenine glycosylase [EC:3.2.2.21]
K07094	0.000139763	4.88854e-05	2.859	0.00426771	3.51697e-11	N-glycosylase/DNA lyase [EC:3.2.2.- 4.2.99.18]
K11333	0.000139814	5.30899e-05	2.63354	0.00847638	1.76548e-12	N-glycosylase/DNA lyase [EC:3.2.2.- 4.2.99.18]
K00491	0.000139997	5.20439e-05	2.68998	0.00716974	4.76134e-08	ribonuclease D [EC:3.1.13.5]
K00459	0.000140111	5.08204e-05	2.75698	0.00585525	8.81383e-13	ribonuclease III [EC:3.1.26.3]
K14668	0.000140114	5.55748e-05	2.52119	0.0117273	0.000159366	thiaminase (transcriptional activator TenA) [EC:3.5.99.2]
K05898	0.000140517	5.58771e-05	2.51474	0.0119435	2.05631e-13	1,2-diacylglycerol 3-beta-galactosyltransferase [EC:2.4.1.46]
K03763	0.000140618	6.75934e-05	2.08035	0.0375455	1.01284e-09	spore photoproduct lyase [EC:4.1.99.14]
K13007	0.000140681	5.44993e-05	2.58133	0.00987066	8.37803e-10	archaea-specific helicase [EC:3.6.4.-]
K02041	0.000140716	6.87824e-05	2.04582	0.0408276	1.40054e-06	ethanolamine ammonia-lyase large subunit [EC:4.3.1.7]
K00693	0.000141043	5.9957e-05	2.35241	0.0186914	1.97646e-08	ethanolamine ammonia-lyase small subunit [EC:4.3.1.7]
K01865	0.0001412	5.48504e-05	2.57427	0.010074	8.67706e-12	DNA polymerase III subunit alpha, Gram-positive type [EC:2.7.7.7]
K14067	0.000141309	5.53494e-05	2.55303	0.0107089	9.77533e-09	peptidyl-prolyl cis-trans isomerase A (cyclophilin A) [EC:5.2.1.8]
K01799	0.000141414	5.73335e-05	2.46652	0.0136771	3.58167e-15	[ribosomal protein S18]-alanine N-acetyltransferase [EC:2.3.1.266]
K10125	0.000141513	5.21783e-05	2.7121	0.00670916	8.31272e-09	sirohydrochlorin ferrochelatase [EC:4.99.1.4]
K15511	0.000141553	5.63832e-05	2.51056	0.0120857	1.67786e-05	sirohydrochlorin cobaltochelatase [EC:4.99.1.3]
K13482	0.000141713	5.21123e-05	2.71938	0.00656329	3.43866e-12	3-deoxy-7-phosphoheptulonate synthase [EC:2.5.1.54]
K00608	0.000141798	5.72991e-05	2.47469	0.0133685	2.31774e-09	acyl-[acyl-carrier-protein] desaturase [EC:1.14.19.2 1.14.19.11 1.14.19.26]
K03660	0.000141803	6.92804e-05	2.04679	0.0407316	1.93336e-17	para-nitrobenzyl esterase [EC:3.1.1.-]
K10212	0.000141851	5.40552e-05	2.62419	0.00871234	1.16555e-14	putative tributyrin esterase [EC:3.1.1.-]
K07991	0.000142124	6.88679e-05	2.06372	0.0390966	1.23507e-09	divinyl protochlorophyllide a 8-vinyl-reductase [EC:1.-.-.-]
K13745	0.000142314	5.7602e-05	2.47063	0.013521	3.87583e-20	light-independent protochlorophyllide reductase subunit L [EC:1.3.7.7]
K13485	0.000142554	5.77556e-05	2.46823	0.013612	4.30572e-12	light-independent protochlorophyllide reductase subunit N [EC:1.3.7.7]
K00830	0.000142671	5.2221e-05	2.73206	0.00631637	5.60146e-12	light-independent protochlorophyllide reductase subunit B [EC:1.3.7.7]
K01583	0.000142875	5.93671e-05	2.40664	0.0161367	5.41551e-14	chlorophyll/bacteriochlorophyll a synthase [EC:2.5.1.62 2.5.1.133]
K15862	0.000143503	5.49376e-05	2.61212	0.00902563	3.92156e-17	bifunctional UDP-N-acetylglucosamine pyrophosphorylase / glucosamine-1-phosphate N-acetyltransferase [EC:2.7.7.23 2.3.1.157]
K08260	0.000143743	5.57114e-05	2.58014	0.00990482	1.56599e-05	acetaldehyde dehydrogenase [EC:1.2.1.10]
K00533	0.000144494	5.12481e-05	2.81949	0.00482918	2.32674e-06	indolepyruvate ferredoxin oxidoreductase [EC:1.2.7.8]
K13587	0.000144707	5.68552e-05	2.54519	0.0109521	5.39726e-16	chorismate mutase [EC:5.4.99.5]
K07302	0.000144815	5.28299e-05	2.74116	0.00614436	5.44122e-17	chorismate mutase [EC:5.4.99.5]
K05917	0.000144954	5.64967e-05	2.56571	0.0103257	8.2726e-08	protocatechuate 4,5-dioxygenase, beta chain [EC:1.13.11.8]
K03403	0.000145029	5.63337e-05	2.57447	0.0100684	6.3521e-12	4-hydroxybenzoyl-CoA reductase subunit alpha [EC:1.1.7.1]
K00543	0.000145068	5.46419e-05	2.65489	0.00795908	1.68808e-05	benzoyl-CoA reductase subunit C [EC:1.3.7.8]
K01046	0.000145289	5.09493e-05	2.85163	0.00436763	2.97731e-11	benzoyl-CoA reductase subunit B [EC:1.3.7.8]
K13005	0.000145598	5.55147e-05	2.62269	0.00875073	2.55541e-12	benzoyl-CoA reductase subunit A [EC:1.3.7.8]
K13941	0.000145623	3.99131e-05	3.64849	0.000266519	2.5616e-10	benzoyl-CoA reductase subunit D [EC:1.3.7.8]
K16559	0.000145867	4.20271e-05	3.47078	0.000523407	6.86978e-17	streptomycin 6-kinase [EC:2.7.1.72]
K05521	0.000145925	5.26675e-05	2.77069	0.0056148	1.40009e-14	monofunctional glycosyltransferase [EC:2.4.1.129]
K04040	0.000145981	5.79062e-05	2.52099	0.0117339	3.89112e-15	methanol---5-hydroxybenzimidazolylcobamide Co-methyltransferase [EC:2.1.1.90]
K07404	0.000146586	6.85523e-05	2.13831	0.0325409	2.70101e-07	nitric oxide reductase subunit B [EC:1.7.2.5]
K11434	0.000147311	6.42428e-05	2.29304	0.0218875	2.18814e-23	lysyl-tRNA synthetase, class I [EC:6.1.1.6]
K14257	0.000147525	5.93168e-05	2.48707	0.0129128	2.98345e-08	5,6-dimethylbenzimidazole synthase [EC:1.13.11.79]
K01848	0.000147828	7.07894e-05	2.08828	0.0368235	3.08168e-12	isochorismate pyruvate lyase [EC:4.2.99.21]
K14138	0.000148709	6.09564e-05	2.43959	0.0147389	8.23522e-19	mycobactin salicyl-AMP ligase [EC:6.3.2.-]
K10211	0.000148746	4.7738e-05	3.11587	0.00184459	9.69997e-13	peptidyl-tRNA hydrolase, PTH2 family [EC:3.1.1.29]
K03429	0.000149222	6.58943e-05	2.26457	0.0235824	9.93468e-10	flap endonuclease-1 [EC:3.-.-.-]
K01434	0.000149304	5.06533e-05	2.94757	0.00321784	1.13282e-19	O-methyltransferase [EC:2.1.1.-]
K12979	0.000149647	5.3978e-05	2.77236	0.005586	1.87477e-09	fucokinase [EC:2.7.1.52]
K08077	0.00014966	7.48867e-05	1.99848	0.045719	7.7681e-17	amylosucrase [EC:2.4.1.4]
K05913	0.000149991	5.6163e-05	2.67064	0.00759558	2.61575e-09	D-xylulose reductase [EC:1.1.1.9]
K01849	0.000150249	7.31298e-05	2.05455	0.0399754	7.27039e-13	quinate dehydrogenase (quinone) [EC:1.1.5.8]
K03520	0.000150396	5.67567e-05	2.64983	0.008079	3.01051e-12	UDP-N-acetylmuramoyl-L-alanyl-D-glutamate-L-lysine ligase [EC:6.3.2.7]
K01432	0.000150776	5.97683e-05	2.52268	0.0116778	1.57079e-09	penicillin-binding protein A
K00581	0.000150803	6.98674e-05	2.15842	0.0309434	3.99118e-10	ADP-ribosyl-[dinitrogen reductase] hydrolase [EC:3.2.2.24]
K00367	0.00015102	5.98593e-05	2.52291	0.0116701	2.11011e-10	minimal PKS ketosynthase (KS/KS alpha) [EC:2.3.1.- 2.3.1.260 2.3.1.235]
K01053	0.000151204	5.27319e-05	2.86741	0.004156	5.52726e-17	minimal PKS chain-length factor (CLF/KS beta) [EC:2.3.1.- 2.3.1.260 2.3.1.235]
K13853	0.000151476	5.24787e-05	2.88642	0.00391343	5.45839e-09	cyclase [EC:4.-.-.-]
K05829	0.000151629	5.59672e-05	2.70924	0.00676703	1.28696e-14	ketoreductase RED1 [EC:1.1.1.-]
K16215	0.000151683	3.75705e-05	4.0373	5.48921e-05	3.5727e-18	formimidoylglutamate deiminase [EC:3.5.3.13]
K15519	0.000151704	5.56702e-05	2.72506	0.00645178	2.6005e-07	2-phosphoglycerate kinase [EC:2.7.2.16]
K01571	0.000152062	7.74776e-05	1.96266	0.0497421	1.31822e-11	4-cresol dehydrogenase (hydroxylating) flavoprotein subunit [EC:1.17.9.1]
K07303	0.000152304	5.26097e-05	2.89497	0.00380858	3.28761e-18	homoisocitrate dehydrogenase [EC:1.1.1.87]
K08644	0.000153223	5.83909e-05	2.62408	0.0087151	2.13957e-07	[lysine-biosynthesis-protein LysW]---L-2-aminoadipate ligase [EC:6.3.2.43]
K14266	0.000153264	6.27585e-05	2.44213	0.0146357	1.48856e-22	[amino group carrier protein]-L-2-aminoadipate 6-kinase [EC:2.7.2.17]
K00476	0.0001533	4.19352e-05	3.65564	0.00025922	8.54682e-18	LysW-gamma-L-alpha-aminoadipyl-6-phosphate/LysW-L-glutamyl-5-phosphate reductase [EC:1.2.1.103 1.2.1.-]
K05998	0.0001533	4.19352e-05	3.65564	0.00025922	8.54682e-18	LysW-gamma-L-lysine/LysW-L-ornithine aminotransferase [EC:2.6.1.118 2.6.1.-]
K02204	0.000153365	6.53421e-05	2.34711	0.0189589	8.77467e-22	aryl-alcohol dehydrogenase (NADP+) [EC:1.1.1.91]
K10944	0.000153481	6.34329e-05	2.41958	0.0155744	7.47532e-11	L-2-hydroxycarboxylate dehydrogenase (NAD+) [EC:1.1.1.337]
K10672	0.000153665	6.57376e-05	2.33755	0.0194503	5.08187e-06	3-oxosteroid 1-dehydrogenase [EC:1.3.99.4]
K13481	0.000154515	5.27811e-05	2.92748	0.00343292	1.46181e-14	NADH peroxidase [EC:1.11.1.1]
K01179	0.000154626	7.34923e-05	2.10397	0.0354316	2.05607e-23	2,4'-dihydroxyacetophenone dioxygenase [EC:1.13.11.41]
K00197	0.000154649	5.99398e-05	2.58007	0.00990671	2.57144e-18	sterol 14alpha-demethylase [EC:1.14.14.154 1.14.15.36]
K13006	0.00015469	6.04169e-05	2.56037	0.0104856	7.44287e-23	superoxide reductase [EC:1.15.1.2]
K03653	0.00015518	6.6096e-05	2.3478	0.0189242	1.86012e-10	23S rRNA (adenosine1067-2'-O)-methyltransferase [EC:2.1.1.230]
K13308	0.000155194	5.18815e-05	2.99132	0.00279149	2.0825e-05	precorrin-3B C17-methyltransferase [EC:2.1.1.131]
K12987	0.000155307	5.60404e-05	2.77133	0.00560374	9.13668e-05	precorrin-4/cobalt-precorrin-4 C11-methyltransferase [EC:2.1.1.133 2.1.1.271]
K00102	0.000155385	5.21093e-05	2.9819	0.00287869	9.73754e-11	NAD+---dinitrogen-reductase ADP-D-ribosyltransferase [EC:2.4.2.37]
K00255	0.000155531	6.7414e-05	2.3071	0.0210907	1.84743e-09	acetylxylan esterase [EC:3.1.1.72]
K05305	0.000155786	5.7778e-05	2.69629	0.00703562	4.69342e-07	poly(3-hydroxybutyrate) depolymerase [EC:3.1.1.75]
K01446	0.000155972	4.354e-05	3.58226	0.000343927	7.46071e-05	2-phosphosulfolactate phosphatase [EC:3.1.3.71]
K12570	0.000155972	4.354e-05	3.58226	0.000343927	7.46071e-05	endoglycosylceramidase [EC:3.2.1.123]
K00194	0.000156576	6.03172e-05	2.59588	0.00946306	1.12378e-18	carboxypeptidase T [EC:3.4.17.18]
K10815	0.000156943	5.49415e-05	2.85655	0.00430071	0.00276687	pseudomonalisin [EC:3.4.21.100]
K10816	0.000156943	5.49415e-05	2.85655	0.00430071	0.00276687	xanthomonalisin [EC:3.4.21.101]
K01458	0.000157068	6.03824e-05	2.60122	0.00931698	1.38998e-16	spore protease [EC:3.4.24.78]
K00118	0.000157505	6.40692e-05	2.45835	0.0139919	3.65827e-19	energy-dependent translational throttle protein EttA
K02829	0.000157636	5.56191e-05	2.8342	0.00461283	0.00846031	HPr kinase/phosphorylase [EC:2.7.11.- 2.7.4.-]
K00514	0.000158342	5.64729e-05	2.80385	0.00506936	1.89884e-05	sulfopyruvate decarboxylase subunit alpha [EC:4.1.1.79]
K00039	0.000158654	5.66378e-05	2.8012	0.0051112	3.43996e-17	(1->4)-alpha-D-glucan 1-alpha-D-glucosylmutase [EC:5.4.99.15]
K15534	0.000158742	5.31869e-05	2.98461	0.00285335	0.00015366	squalene-hopene/tetraprenyl-beta-curcumene cyclase [EC:5.4.99.17 4.2.1.129]
K11915	0.000158937	5.62787e-05	2.82411	0.00476032	6.95098e-11	3-demethoxyubiquinol 3-hydroxylase [EC:1.14.99.60]
K01905	0.000159061	6.39788e-05	2.48616	0.012946	3.11527e-10	pyrroloquinoline-quinone synthase [EC:1.3.3.11]
K00007	0.000159339	5.90911e-05	2.6965	0.00703104	2.60809e-08	23S rRNA pseudouridine955/2504/2580 synthase [EC:5.4.99.24]
K14680	0.000159573	5.76828e-05	2.7664	0.0056891	2.49095e-16	23S rRNA pseudouridine2457 synthase [EC:5.4.99.20]
K05991	0.000159874	6.19766e-05	2.57959	0.00992055	4.73085e-05	23S rRNA pseudouridine2604 synthase [EC:5.4.99.21]
K11444	0.000160338	5.76823e-05	2.77967	0.0054621	4.19948e-07	16S rRNA pseudouridine516 synthase [EC:5.4.99.19]
K00261	0.000160423	6.66926e-05	2.4054	0.0161912	5.16345e-12	chorismate mutase [EC:5.4.99.5]
K00043	0.000160495	5.85934e-05	2.73912	0.00618253	5.50784e-20	pyridoxal 5'-phosphate synthase pdxS subunit [EC:4.3.3.6]
K00785	0.000160682	6.7198e-05	2.39118	0.0168317	2.9374e-15	serine/threonine-protein phosphatase PP1 catalytic subunit [EC:3.1.3.16]
K00980	0.000160729	6.07234e-05	2.64691	0.00814908	5.97608e-07	stage II sporulation protein AB (anti-sigma F factor) [EC:2.7.11.1]
K15228	0.000160955	5.77511e-05	2.78705	0.00533949	2.06246e-08	stage II sporulation protein E [EC:3.1.3.16]
K14633	0.000161291	5.60405e-05	2.87811	0.00401785	1.26767e-10	stage IV sporulation protein B [EC:3.4.21.116]
K06967	0.000161365	6.86611e-05	2.35017	0.018804	8.3299e-10	2-keto-myo-inositol isomerase [EC:5.3.99.11]
K01677	0.000161416	6.46665e-05	2.49614	0.0125879	1.76117e-09	glucose-6-phosphate isomerase, archaeal [EC:5.3.1.9]
K15895	0.000161688	5.35197e-05	3.02109	0.00253158	3.82053e-16	5-formaminoimidazole-4-carboxamide-1-(beta)-D-ribofuranosyl 5'-monophosphate synthetase [EC:6.3.4.23]
K06868	0.000161706	6.30884e-05	2.56316	0.0104019	0.000124585	Sep-tRNA:Cys-tRNA synthetase [EC:2.5.1.73]
K15629	0.00016227	4.96017e-05	3.27147	0.00107728	1.32542e-05	tRNA (adenine22-N1)-methyltransferase [EC:2.1.1.217]
K01593	0.000162969	5.47734e-05	2.97532	0.00294101	5.79366e-07	isopentenyl phosphate kinase [EC:2.7.4.26]
K05999	0.000163304	5.50876e-05	2.96444	0.00304686	4.22939e-07	pantoate kinase [EC:2.7.1.169]
K00499	0.00016569	5.78358e-05	2.86484	0.00418983	5.30758e-15	D-glycero-alpha-D-manno-heptose-7-phosphate kinase [EC:2.7.1.168]
K13603	0.000166226	5.96362e-05	2.78734	0.00533467	0.000145782	tRNA wybutosine-synthesizing protein 2 [EC:2.5.1.114]
K02293	0.000166334	6.314e-05	2.63436	0.00845594	1.98561e-13	putative glycerol-1-phosphate prenyltransferase [EC:2.5.1.-]
K00002	0.000167018	7.26999e-05	2.29736	0.0216401	8.24418e-22	acyl-homoserine-lactone acylase [EC:3.5.1.97]
K11623	0.000167055	6.17047e-05	2.70733	0.00680616	2.31649e-10	arylformamidase [EC:3.5.1.9]
K01014	0.00016732	5.69742e-05	2.93678	0.0033318	8.18827e-19	dolichyl-diphosphooligosaccharide---protein glycosyltransferase [EC:2.4.99.18]
K16217	0.000167423	5.7549e-05	2.90923	0.00363939	6.5739e-11	RIO kinase 1 [EC:2.7.11.1]
K03715	0.000167492	6.66405e-05	2.51337	0.0119901	5.5218e-20	4-aminobutyrate aminotransferase [EC:2.6.1.19]
K01476	0.000167847	5.30592e-05	3.16339	0.0015689	4.24386e-10	tRNA (cytidine56-2'-O)-methyltransferase [EC:2.1.1.206]
K07652	0.000167972	8.05189e-05	2.08611	0.0370199	1.77385e-07	rhamnosyltransferase [EC:2.4.1.-]
K04561	0.000168161	7.50831e-05	2.23967	0.0251571	1.33998e-13	sortase A [EC:3.4.22.70]
K00100	0.000168321	5.9661e-05	2.82129	0.0048023	1.52789e-14	isoquinoline 1-oxidoreductase subunit alpha [EC:1.3.99.16]
K13602	0.000168753	5.86482e-05	2.87737	0.00402729	4.16976e-08	isoquinoline 1-oxidoreductase subunit beta [EC:1.3.99.16]
K11386	0.000168855	5.55382e-05	3.04034	0.00237557	7.76585e-13	adenine-specific DNA-methyltransferase [EC:2.1.1.72]
K13601	0.000169287	5.86684e-05	2.8855	0.00392496	0.000560671	adenine-specific DNA-methyltransferase [EC:2.1.1.72]
K14340	0.000169439	6.41019e-05	2.64328	0.00823674	4.47084e-09	6-phosphogluconolactonase [EC:3.1.1.31]
K13061	0.000170091	5.99829e-05	2.83566	0.0045918	1.47939e-14	tRNA (adenine57-N1/adenine58-N1)-methyltransferase catalytic subunit [EC:2.1.1.219 2.1.1.220]
K01301	0.000170651	5.90159e-05	2.89161	0.00384947	3.54667e-12	tRNA (guanine10-N2)-dimethyltransferase [EC:2.1.1.213]
K01452	0.000170907	5.01477e-05	3.40807	0.000659482	4.48514e-18	3-hydroxyacyl-CoA dehydrogenase [EC:1.1.1.35]
K03411	0.000171486	6.22521e-05	2.75471	0.00589606	4.6561e-10	hydroxybutyrate-dimer hydrolase [EC:3.1.1.22]
K05926	0.00017245	4.74542e-05	3.63402	0.000281882	2.00337e-05	2-hydroxycyclohexanecarboxyl-CoA dehydrogenase [EC:1.1.1.-]
K08646	0.000172942	6.08283e-05	2.84311	0.0044859	8.05944e-20	6-hydroxycyclohex-1-ene-1-carbonyl-CoA dehydrogenase [EC:1.1.1.368]
K13280	0.000173764	8.0743e-05	2.15207	0.0314406	4.71137e-22	archaeosine synthase alpha-subunit [EC:2.6.1.97 2.6.1.-]
K00172	0.000175073	6.11923e-05	2.86103	0.00424045	3.30896e-09	tRNA nucleotidyltransferase (CCA-adding enzyme) [EC:2.7.7.72]
K03652	0.000175255	7.24799e-05	2.41798	0.0156429	1.79243e-17	tRNA pseudouridine synthase 10 [EC:5.4.99.25]
K05936	0.00017653	6.45064e-05	2.73662	0.00622967	9.25285e-11	O-phosphoseryl-tRNA synthetase [EC:6.1.1.27]
K14630	0.000177184	5.28272e-05	3.35404	0.000802437	1.76013e-17	two-component system, OmpR family, sensor histidine kinase TctE [EC:2.7.13.3]
K03794	0.000177372	5.50268e-05	3.22338	0.00127512	0.0045605	two-component system, OmpR family, sensor histidine kinase CssS [EC:2.7.13.3]
K08475	0.000177438	5.38472e-05	3.29522	0.00099042	5.1092e-16	two-component system, OmpR family, sensor histidine kinase ResE [EC:2.7.13.3]
K12255	0.000177839	5.82003e-05	3.05564	0.00225786	5.2339e-20	two-component system, OmpR family, sensor histidine kinase VicK [EC:2.7.13.3]
K02189	0.000178486	6.35017e-05	2.81073	0.00496248	2.79874e-10	two-component system, NarL family, vancomycin resistance sensor histidine kinase VraS [EC:2.7.13.3]
K01574	0.000179307	7.34961e-05	2.43969	0.0147351	3.7534e-20	two-component system, sensor histidine kinase YesM [EC:2.7.13.3]
K07518	0.000180107	5.80077e-05	3.10488	0.0019144	3.68253e-14	riboflavin kinase, archaea type [EC:2.7.1.161]
K13491	0.000180211	5.33219e-05	3.37968	0.000731344	2.82798e-11	two-component system, OmpR family, sensor histidine kinase SenX3 [EC:2.7.13.3]
K13503	0.000180449	5.55658e-05	3.24748	0.00117213	7.564e-19	two-component system, NarL family, sensor histidine kinase DegS [EC:2.7.13.3]
K01208	0.000181074	6.71848e-05	2.69517	0.00705926	9.81524e-10	two-component system, NarL family, sensor histidine kinase DesK [EC:2.7.13.3]
K03736	0.000181302	6.92679e-05	2.6174	0.00888724	2.68095e-07	putative GTP pyrophosphokinase [EC:2.7.6.5]
K00200	0.000181855	6.48455e-05	2.80444	0.00506017	6.84991e-17	archaeal preflagellin peptidase FlaK [EC:3.4.23.52]
K05556	0.000182489	5.193e-05	3.51413	0.000445164	2.90801e-09	UDP-sugar diphosphatase [EC:3.6.1.45]
K07718	0.000183408	6.24542e-05	2.93668	0.00333282	5.74653e-09	GTP cyclohydrolase IIa [EC:3.5.4.29]
K16515	0.000184893	5.64764e-05	3.27382	0.00106839	2.12312e-13	phosphosulfolactate synthase [EC:4.4.1.19]
K00544	0.00018498	5.08146e-05	3.6403	0.000275112	5.14958e-12	receptor protein-tyrosine kinase [EC:2.7.10.1]
K13543	0.000185473	5.61468e-05	3.30337	0.000962135	9.71683e-12	phosphatidyl-myo-inositol alpha-mannosyltransferase [EC:2.4.1.345]
K05824	0.000185606	5.79163e-05	3.20472	0.00136057	9.77605e-12	staphopain A [EC:3.4.22.48]
K01655	0.000186564	5.65885e-05	3.29686	0.000984651	7.51421e-09	adenosylcobinamide hydrolase [EC:3.5.1.90]
K11637	0.000186685	5.51127e-05	3.38734	0.00071128	2.61013e-05	nicotinamidase/pyrazinamidase [EC:3.5.1.19 3.5.1.-]
K05979	0.000186739	8.04672e-05	2.32069	0.0203442	4.61114e-23	non-specific serine/threonine protein kinase [EC:2.7.11.1]
K00040	0.000186787	6.87028e-05	2.71877	0.00657544	1.39277e-08	phosphohistidine phosphatase [EC:3.1.3.-]
K10542	0.000186898	7.01294e-05	2.66505	0.00772282	2.34702e-07	crotonobetainyl-CoA hydratase [EC:4.2.1.149]
K05934	0.000187132	6.42814e-05	2.91114	0.00361733	5.18583e-10	ribonuclease E [EC:3.1.26.12]
K01850	0.000187308	4.90056e-05	3.82218	0.000133911	6.37807e-17	16S rRNA (guanine966-N2)-methyltransferase [EC:2.1.1.171]
K15734	0.000187308	4.90056e-05	3.82218	0.000133911	6.37807e-17	two-component system, NtrC family, phosphoglycerate transport system sensor histidine kinase PgtB [EC:2.7.13.3]
K03399	0.000187591	8.49639e-05	2.20789	0.0272981	1.20042e-19	tentoxilysin [EC:3.4.24.68]
K06183	0.00018823	7.70697e-05	2.44233	0.0146276	1.13143e-10	peptidyl-Lys metalloendopeptidase [EC:3.4.24.20]
K06012	0.000188347	6.52523e-05	2.88644	0.00391318	3.46892e-23	thermitase [EC:3.4.21.66]
K02191	0.000189057	8.66849e-05	2.18097	0.0292326	8.19379e-20	pepDB; dipeptidase [EC:3.4.-.-]
K01347	0.000189099	7.3663e-05	2.56708	0.0102852	2.98214e-13	2-succinyl-6-hydroxy-2,4-cyclohexadiene-1-carboxylate synthase [EC:4.2.99.20]
K10710	0.000189589	7.3664e-05	2.5737	0.0100908	8.52109e-18	5'-phosphate synthase pdxT subunit [EC:4.3.3.6]
K14974	0.000189644	5.77812e-05	3.28211	0.00103753	2.14336e-09	quinohemoprotein amine dehydrogenase [EC:1.4.9.1]
K01597	0.00019051	9.42846e-05	2.02059	0.0433765	1.46644e-09	nucleoside deoxyribosyltransferase [EC:2.4.2.6]
K15357	0.000190853	5.80217e-05	3.28934	0.00101128	4.13918e-12	cardiolipin synthase (CMP-forming) [EC:2.7.8.41]
K08299	0.000190967	7.05894e-05	2.70532	0.0068474	3.61112e-07	TP53 regulating kinase and related kinases [EC:2.7.11.1]
K11387	0.000191636	6.36734e-05	3.00966	0.00262862	8.91621e-13	glutamyl-tRNA(Gln) amidotransferase subunit D [EC:6.3.5.7]
K00862	0.000191786	6.27046e-05	3.05857	0.00223594	1.06293e-17	3-dehydroshikimate dehydratase [EC:4.2.1.118]
K01449	0.00019441	6.11759e-05	3.17789	0.00149269	3.29604e-09	all-trans-retinol 13,14-reductase [EC:1.3.99.23]
K13874	0.000194429	5.52798e-05	3.51719	0.000440081	2.25501e-14	4-phosphopantoate---beta-alanine ligase [EC:6.3.2.36]
K11261	0.00019583	7.79057e-05	2.51368	0.0119796	4.6009e-21	nondiscriminating aspartyl-tRNA synthetase [EC:6.1.1.23]
K01429	0.000196028	9.12046e-05	2.14932	0.0316578	4.82533e-27	CDP-glycerol glycerophosphotransferase [EC:2.7.8.12]
K13604	0.000196195	5.65738e-05	3.46794	0.000528947	0.000482347	Delta24-sterol reductase [EC:1.3.1.72 1.3.1.-]
K06182	0.000196567	6.9152e-05	2.84254	0.00449393	6.09741e-09	prolycopene isomerase [EC:5.2.1.13]
K03735	0.00019759	6.61461e-05	2.98717	0.00282963	1.08467e-07	(aminoalkyl)phosphonate N-acetyltransferase [EC:2.3.1.280]
K05555	0.000199306	5.82975e-05	3.41877	0.000634154	4.29803e-11	two-component system, NtrC family, C4-dicarboxylate transport sensor histidine kinase DctB [EC:2.7.13.3]
K13311	0.000200257	4.02514e-05	4.97514	6.74186e-07	3.50019e-15	4,4'-diaponeurosporenoate glycosyltransferase [EC:2.4.1.-]
K14366	0.000200257	4.02514e-05	4.97514	6.74186e-07	3.50019e-15	glycosyl-4,4'-diaponeurosporenoate acyltransferase [EC:2.3.1.-]
K14368	0.000200257	4.02514e-05	4.97514	6.74186e-07	3.50019e-15	DOPA 4,5-dioxygenase [EC:1.14.99.-]
K14369	0.000200257	4.02514e-05	4.97514	6.74186e-07	3.50019e-15	deoxyadenosine kinase [EC:2.7.1.76]
K14370	0.000200257	4.02514e-05	4.97514	6.74186e-07	3.50019e-15	L-lactate oxidase [EC:1.1.3.2]
K03170	0.000200629	6.38807e-05	3.14068	0.00169554	3.1743e-27	L-ornithine N5-monooxygenase [EC:1.14.13.195 1.14.13.196]
K15320	0.000200964	5.41245e-05	3.71299	0.000207087	1.37192e-08	methyl-galactoside transport system ATP-binding protein [EC:7.5.2.11]
K02182	0.000202252	6.84259e-05	2.95578	0.00313362	7.75175e-08	rhamnose transport system ATP-binding protein [EC:7.5.2.-]
K15916	0.000203778	6.98055e-05	2.91922	0.003525	5.84717e-28	glycine reductase complex component B subunit gamma [EC:1.21.4.2]
K15230	0.00020378	5.87962e-05	3.46588	0.000533016	3.08011e-18	streptomycin 3"-kinase [EC:2.7.1.87]
K15231	0.00020378	5.87962e-05	3.46588	0.000533016	3.08011e-18	ectoine hydroxylase [EC:1.14.11.55]
K12990	0.000204541	7.93408e-05	2.57801	0.00996599	3.70851e-13	inulin fructotransferase (DFA-I-forming) [EC:4.2.2.17]
K00334	0.000205811	0.000104323	1.97283	0.0485703	2.26726e-19	nitroreductase / dihydropteridine reductase [EC:1.-.-.- 1.5.1.34]
K16039	0.000206348	6.05741e-05	3.40654	0.000663184	2.34179e-08	two-component system, OmpR family, sensor histidine kinase SaeS [EC:2.7.13.3]
K01137	0.00020661	4.95776e-05	4.1674	3.13378e-05	1.8462e-17	fructoselysine 6-phosphate deglycase [EC:3.5.-.-]
K00702	0.000207311	6.29837e-05	3.2915	0.00100357	9.67807e-14	fructoselysine 6-kinase [EC:2.7.1.218]
K09759	0.000208049	6.35601e-05	3.27326	0.00107048	1.90976e-09	5,6,7,8-tetrahydromethanopterin hydro-lyase [EC:4.2.1.147]
K05303	0.000208068	5.73915e-05	3.62542	0.000291411	5.47985e-22	DNA ligase 1 [EC:6.5.1.1 6.5.1.6 6.5.1.7]
K06179	0.000208508	6.65298e-05	3.13405	0.00173422	2.067e-12	D-proline reductase (dithiol) PrdB [EC:1.21.4.1]
K13605	0.000209023	6.04495e-05	3.45781	0.000549201	2.36605e-05	acyl-CoA thioesterase II [EC:3.1.2.-]
K01071	0.000210197	0.000100043	2.10107	0.0356859	3.06474e-09	hydrogen cyanide synthase HcnA [EC:1.4.99.5]
K13677	0.00021043	7.28946e-05	2.88678	0.00390904	2.86733e-09	hydrogen cyanide synthase HcnB [EC:1.4.99.5]
K16218	0.000210815	5.70739e-05	3.69372	0.000223395	7.75108e-10	hydrogen cyanide synthase HcnC [EC:1.4.99.5]
K01601	0.000210918	7.85159e-05	2.68631	0.00724878	7.77464e-17	6-deoxyerythronolide-B synthase [EC:2.3.1.94]
K03716	0.000211683	6.26274e-05	3.38003	0.000730405	4.98978e-09	manganese/zinc transport system ATP-binding protein [EC:7.2.2.5]
K00315	0.000212516	7.02893e-05	3.02344	0.00251204	5.23693e-11	CAI-1 autoinducer synthase [EC:2.3.-.-]
K03405	0.000212655	6.21923e-05	3.41932	0.000632884	1.81643e-19	two-component system, CAI-1 autoinducer sensor kinase/phosphatase CqsS [EC:2.7.13.3 3.1.3.-]
K00469	0.000215888	5.54487e-05	3.89347	0.00010013	2.78029e-15	methane/ammonia monooxygenase subunit A [EC:1.14.18.3 1.14.99.39]
K07778	0.000218209	8.36774e-05	2.60774	0.00914184	9.86786e-12	geranylgeranyl diphosphate/geranylgeranyl-bacteriochlorophyllide a reductase [EC:1.3.1.83 1.3.1.111]
K15778	0.000218492	8.3237e-05	2.62494	0.0086931	6.58201e-26	methanogen homocitrate synthase [EC:2.3.3.14 2.3.3.-]
K05996	0.000219226	5.72824e-05	3.8271	0.000131269	6.84229e-15	methanogen homoisocitrate dehydrogenase [EC:1.1.1.87 1.1.1.-]
K01415	0.00021941	7.75506e-05	2.82925	0.00468458	1.85972e-15	H/ACA ribonucleoprotein complex subunit 4 [EC:5.4.99.-]
K02303	0.000221679	8.23195e-05	2.69291	0.00710717	4.52668e-26	IMP cyclohydrolase [EC:3.5.4.10]
K00627	0.000224181	9.65048e-05	2.323	0.0202197	2.04356e-19	3-deoxy-D-manno-octulosonic acid kinase [EC:2.7.1.166]
K16317	0.000224318	8.0011e-05	2.80359	0.00507349	3.46442e-14	LPPG:FO 2-phospho-L-lactate transferase [EC:2.7.8.28]
K03404	0.00022529	8.43614e-05	2.67054	0.00759784	5.90322e-17	4Fe-4S ferredoxin
K02278	0.000225378	6.38037e-05	3.53237	0.000415625	2.97584e-09	formylmethanofuran dehydrogenase subunit E [EC:1.2.7.12]
K01299	0.000225722	6.298e-05	3.58403	0.000341614	1.53015e-09	acetyl-CoA/propionyl-CoA carboxylase, biotin carboxylase, biotin carboxyl carrier protein [EC:6.4.1.2 6.4.1.3 6.3.4.14]
K06023	0.000226004	7.63212e-05	2.96121	0.00307892	7.47704e-12	3,8-divinyl chlorophyllide a/chlorophyllide a reductase subunit X [EC:1.3.7.14 1.3.7.15]
K08851	0.000226554	6.93734e-05	3.26572	0.00109933	1.02908e-10	3-vinyl bacteriochlorophyllide hydratase [EC:4.2.1.165]
K14941	0.000227511	0.000107283	2.12067	0.0339994	1.22329e-24	bacteriochlorophyllide a dehydrogenase [EC:1.1.1.396]
K01612	0.000228299	4.69113e-05	4.86661	1.17077e-06	1.89495e-12	aspartate aminotransferase [EC:2.6.1.1]
K07777	0.000228943	6.49827e-05	3.52315	0.00043033	2.54242e-09	arabinosyltransferase B [EC:2.4.2.-]
K05362	0.000229513	0.000102306	2.24339	0.0249158	1.48073e-18	arabinosyltransferase C [EC:2.4.2.-]
K02756	0.000230034	7.48016e-05	3.07526	0.00211473	0.000525743	type I protein arginine methyltransferase [EC:2.1.1.319]
K12556	0.000230872	0.000104395	2.21152	0.0270456	1.28728e-19	putative uridylyltransferase [EC:2.7.7.-]
K00114	0.000231126	6.84216e-05	3.37797	0.000735903	4.23285e-21	two-component system, chemotaxis family, response regulator WspR [EC:2.7.7.65]
K12554	0.000232109	9.21476e-05	2.51889	0.0118041	5.54313e-15	fructose-1,6-bisphosphatase II / sedoheptulose-1,7-bisphosphatase [EC:3.1.3.11 3.1.3.37]
K13995	0.000232906	5.89132e-05	3.95338	7.81371e-05	1.06568e-15	fatty acid synthase, bacteria type [EC:2.3.1.-]
K11617	0.000233465	9.42927e-05	2.47596	0.0133213	6.19583e-17	two-component system, NarL family, sensor histidine kinase LiaS [EC:2.7.13.3]
K01308	0.000233614	6.54844e-05	3.56748	0.000363861	1.66385e-09	two-component system, NarL family, sensor histidine kinase YdfH [EC:2.7.13.3]
K02291	0.00023445	0.000118235	1.98292	0.0474316	4.88167e-20	two-component system, OmpR family, bacitracin resistance sensor histidine kinase BceS [EC:2.7.13.3]
K01224	0.000235591	6.5978e-05	3.57075	0.000359361	1.36432e-09	two-component system, CitB family, sensor histidine kinase CitS [EC:2.7.13.3]
K14205	0.000236586	8.71741e-05	2.71395	0.00667171	4.17121e-10	3-dehydroquinate synthase II [EC:1.4.1.24]
K12992	0.000236777	6.4593e-05	3.66568	0.000249282	6.32968e-10	peptidoglycan pentaglycine glycine transferase (the second and third glycine) [EC:2.3.2.17]
K13581	0.000237819	6.63887e-05	3.58222	0.000343973	1.80789e-09	peptidoglycan pentaglycine glycine transferase (the fourth and fifth glycine) [EC:2.3.2.18]
K10747	0.00023948	8.51595e-05	2.81213	0.00494092	8.17137e-30	5-amino-6-(D-ribitylamino)uracil---L-tyrosine 4-hydroxyphenyl transferase [EC:2.5.1.147]
K04794	0.00023958	0.00012174	1.96796	0.0491285	1.72572e-20	chorismate dehydratase [EC:4.2.1.151]
K08258	0.000239932	6.67164e-05	3.5963	0.000325943	1.75084e-09	futalosine hydrolase [EC:3.2.2.26]
K02806	0.000240099	0.000118068	2.03357	0.0420485	7.81071e-24	serine/threonine-protein kinase PpkA [EC:2.7.11.1]
K12234	0.000241297	0.000104141	2.31702	0.0205434	2.20995e-25	serine/threonine protein phosphatase Stp1 [EC:3.1.3.16]
K00756	0.000241816	7.87738e-05	3.06975	0.00215406	1.40455e-13	eukaryotic-like serine/threonine-protein kinase [EC:2.7.11.1]
K06399	0.000245547	6.32675e-05	3.8811	0.000105346	7.31362e-15	coenzyme F420-0:L-glutamate ligase / coenzyme F420-1:gamma-L-glutamate ligase [EC:6.3.2.31 6.3.2.34]
K15780	0.000247281	6.9978e-05	3.5337	0.000413551	3.98345e-28	arginine:pyruvate transaminase [EC:2.6.1.84]
K03433	0.000247935	0.000113762	2.17942	0.0293476	2.62472e-24	guanidinobutyrase [EC:3.5.3.7]
K05882	0.000249092	6.70368e-05	3.71574	0.000204854	3.09853e-09	ATP-binding cassette, subfamily C, bacterial, competence factor transporting protein [EC:3.4.22.-]
K03432	0.000250511	0.00011088	2.2593	0.0239085	4.54198e-24	UDP-sugar pyrophosphorylase [EC:2.7.7.64]
K11212	0.000250627	0.000106491	2.35351	0.0186361	1.27416e-25	CDP-paratose 2-epimerase [EC:5.1.3.10]
K03049	0.000250778	8.73435e-05	2.87117	0.00410697	5.21889e-17	penicillin-binding protein 1 [EC:3.4.-.-]
K06382	0.000250822	6.39257e-05	3.92365	8.84061e-05	3.51158e-15	penicillin-binding protein 3 [EC:3.4.-.-]
K09809	0.000251048	7.49115e-05	3.35125	0.000810526	6.10009e-28	alanine adding enzyme [EC:2.3.2.-]
K06379	0.00025106	6.39336e-05	3.92688	8.72315e-05	3.3801e-15	penicillin-binding protein 2A [EC:2.4.1.129 3.4.16.4]
K12555	0.000252448	9.05642e-05	2.7875	0.00533195	4.07151e-14	penicillin-binding protein 2X
K03342	0.000253606	8.97303e-05	2.82631	0.00472769	6.98028e-16	streptomycin 6-kinase [EC:2.7.1.72]
K13832	0.000255042	7.37536e-05	3.45803	0.000548744	3.51677e-16	beta-hydroxylase [EC:1.14.11.-]
K07583	0.000255561	8.70822e-05	2.93471	0.00335407	4.69149e-18	alpha-1,6-rhamnosyltransferase [EC:2.4.1.-]
K01641	0.00025634	9.39289e-05	2.72908	0.00637363	8.44572e-12	rhamnosyltransferase [EC:2.4.1.-]
K00218	0.000258171	6.25458e-05	4.12772	3.72441e-05	1.0753e-18	rhamnosyltransferase [EC:2.4.1.-]
K00164	0.000258374	0.000123193	2.09732	0.0360166	4.02018e-21	N-acetyl-alpha-D-glucosaminyl-diphospho-ditrans,octacis-undecaprenol 3-alpha-mannosyltransferase / rhamnosyltransferase [EC:2.4.1.348 2.4.1.-]
K01567	0.000260001	6.45695e-05	4.02669	5.74179e-05	4.83012e-15	rhamnosyltransferase [EC:2.4.1.-]
K13831	0.000262922	8.35646e-05	3.14633	0.00166317	1.16383e-15	glucosyltransferase [EC:2.4.1.-]
K07178	0.00026303	0.000101083	2.60211	0.0092931	3.41125e-29	mannosyltransferase [EC:2.4.1.-]
K14153	0.000265183	7.6464e-05	3.46808	0.00052868	2.03137e-13	galacturonosyltransferase WbtD [EC:2.4.1.-]
K06606	0.00026757	8.53553e-05	3.13478	0.00172998	4.57258e-26	abequosyltransferase [EC:2.4.1.60]
K01906	0.000268379	0.000108696	2.46908	0.0135798	3.03713e-20	UDP-perosamine 4-acetyltransferase [EC:2.3.1.-]
K04093	0.000268693	9.56323e-05	2.80965	0.00497916	5.36444e-30	Fuc2NAc and GlcNAc transferase [EC:2.4.1.-]
K04782	0.000269329	6.86401e-05	3.92379	8.83559e-05	7.7831e-13	UDP-N-acetyl-D-glucosamine dehydrogenase [EC:1.1.1.136]
K00809	0.000269611	9.55501e-05	2.82167	0.00479661	3.20446e-28	UDP-2-acetamido-2-deoxy-ribo-hexuluronate aminotransferase [EC:2.6.1.98]
K03391	0.000270145	5.53339e-05	4.8821	1.08284e-06	3.06575e-15	trehalose synthase [EC:2.4.1.245]
K10817	0.000270145	5.53339e-05	4.8821	1.08284e-06	3.06575e-15	mannosylfructose-phosphate synthase [EC:2.4.1.246]
K00125	0.000272131	0.000126661	2.14849	0.0317231	1.41632e-23	N-acetylhexosamine 1-kinase [EC:2.7.1.162]
K03795	0.000272513	0.000114087	2.38863	0.0169488	1.61925e-25	acyl homoserine lactone synthase [EC:2.3.1.184]
K15372	0.000272742	7.61474e-05	3.58177	0.000344577	7.53161e-29	acyl homoserine lactone synthase [EC:2.3.1.184]
K00150	0.000273056	0.000115037	2.37362	0.0176526	2.97735e-27	biflaviolin synthase [EC:1.14.19.69]
K03167	0.000273442	8.13518e-05	3.36122	0.000781891	4.059e-18	mannosylfructose-6-phosphate phosphatase [EC:3.1.3.79]
K08680	0.000273713	0.000126163	2.16951	0.0300916	5.88373e-24	c-di-GMP phosphodiesterase [EC:3.1.4.52]
K00381	0.000274739	0.000130472	2.10573	0.0352781	1.6623e-21	signal peptidase I [EC:3.4.21.89]
K08651	0.00027516	6.31233e-05	4.35909	1.33266e-05	2.47219e-31	cyanophycinase [EC:3.4.15.6]
K02322	0.000275249	8.81451e-05	3.12268	0.00180253	1.25939e-16	dTDP-4-amino-4,6-dideoxy-D-glucose transaminase [EC:2.6.1.33]
K03579	0.000276213	0.000129523	2.13254	0.0330115	2.83948e-21	dTDP-3-amino-3,4,6-trideoxy-alpha-D-glucopyranose N,N-dimethyltransferase [EC:2.1.1.234]
K02431	0.000276836	0.000130482	2.12163	0.0339185	7.30223e-24	cysteine protease avirulence protein AvrRpt2 [EC:3.4.22.-]
K00972	0.000280759	6.60268e-05	4.2522	2.156e-05	1.87487e-15	xanthine dehydrogenase small subunit [EC:1.17.1.4]
K00380	0.000281908	0.000130442	2.16118	0.0307296	4.85405e-22	xanthine dehydrogenase large subunit [EC:1.17.1.4]
K00320	0.000285879	0.000131739	2.17004	0.0300516	1.086e-24	2-oxo-4-hydroxy-4-carboxy-5-ureidoimidazoline decarboxylase [EC:4.1.1.97]
K04480	0.000286479	0.000108171	2.64838	0.00811355	2.03573e-24	two-component system, chemotaxis family, response regulator WspF [EC:3.1.1.61]
K16306	0.000287469	8.95597e-05	3.20981	0.00133678	1.00006e-15	anthranilate synthase/phosphoribosyltransferase [EC:4.1.3.27 2.4.2.18]
K11646	0.000288109	0.000115245	2.49997	0.0124527	3.99848e-25	anthranilate synthase / indole-3-glycerol phosphate synthase / phosphoribosylanthranilate isomerase [EC:4.1.3.27 4.1.1.48 5.3.1.24]
K01499	0.000289384	0.000118807	2.43574	0.0148965	9.7901e-27	anthranilate synthase [EC:4.1.3.27]
K00060	0.000290195	0.00013839	2.09693	0.0360506	4.66798e-21	uroporphyrinogen III methyltransferase / synthase [EC:2.1.1.107 4.2.1.75]
K00202	0.000294876	0.000121855	2.41988	0.0155614	4.61066e-26	proteasome accessory factor A [EC:6.3.1.19]
K00493	0.000296349	6.86473e-05	4.31698	1.61284e-05	3.6952e-08	modification methylase [EC:2.1.1.72]
K01959	0.000298164	0.000111657	2.67037	0.00760172	8.98542e-28	two-component system, cell cycle sensor histidine kinase and response regulator CckA [EC:2.7.13.3]
K14080	0.000300986	0.000106364	2.82978	0.00467692	4.36759e-27	two-component system, NtrC family, nitrogen regulation sensor histidine kinase NtrY [EC:2.7.13.3]
K04566	0.000301163	0.000107051	2.81326	0.00492367	3.48734e-26	bacteriochlorophyllide d C-8(2)-methyltransferase [EC:2.1.1.332]
K00577	0.00030334	0.000132797	2.28423	0.0224005	3.03597e-24	bacteriochlorophyllide d C-12(1)-methyltransferase [EC:2.1.1.331]
K00201	0.000303667	0.00012676	2.3956	0.0166303	8.23736e-26	3-vinyl bacteriochlorophyllide hydratase [EC:4.2.1.169]
K01414	0.00030459	0.000133168	2.28726	0.022223	4.35291e-23	bacteriochlorophyllide d C-20 methyltransferase [EC:2.1.1.333]
K06181	0.000304754	0.000135471	2.24959	0.0245189	3.19565e-22	bacteriochlorophyll c synthase [EC:2.5.1.-]
K00441	0.000305406	0.000121455	2.51455	0.01195	1.56488e-26	phosphatidyl-myo-inositol dimannoside synthase [EC:2.4.1.346]
K07151	0.00030663	0.000113586	2.69953	0.00696741	1.34389e-24	1,2-diacylglycerol-3-alpha-glucose alpha-1,2-glucosyltransferase [EC:2.4.1.208]
K03166	0.000307857	0.000131743	2.33679	0.0194899	1.48042e-24	glucosyl-3-phosphoglycerate synthase [EC:2.4.1.266]
K10353	0.000308655	9.09508e-05	3.39364	0.000695138	4.43416e-08	fusion protein PurCD [EC:6.3.2.6 6.3.4.13]
K03330	0.000310579	0.000141978	2.18752	0.0287516	1.19041e-23	L-2,4-diaminobutyrate decarboxylase [EC:4.1.1.86]
K03053	0.000310667	0.000148934	2.08594	0.0370356	1.62983e-21	methylglutaconyl-CoA hydratase [EC:4.2.1.18]
K05910	0.000310837	0.000115744	2.68555	0.00726541	5.07151e-30	enoyl-CoA hydratase [EC:4.2.1.17]
K03044	0.000314552	0.00014654	2.14653	0.0318791	1.20682e-23	cob(II)yrinic acid a,c-diamide reductase [EC:1.16.8.-]
K06981	0.000316441	0.000138409	2.28628	0.0222803	2.93072e-25	geranylgeranyl diphosphate synthase, type I [EC:2.5.1.1 2.5.1.10 2.5.1.29]
K10977	0.000317959	0.000148651	2.13896	0.0324882	4.33483e-23	phosphate acetyltransferase [EC:2.3.1.8]
K00952	0.000318566	0.000127491	2.49873	0.0124962	2.93843e-25	bifunctional enzyme Fae/Hps [EC:4.2.1.147 4.1.2.43]
K03537	0.000319773	0.00013968	2.28932	0.0221027	2.9136e-22	shikimate kinase / 3-dehydroquinate synthase [EC:2.7.1.71 4.2.3.4]
K03725	0.000320514	0.000152478	2.10204	0.0356004	2.71281e-23	3-hexulose-6-phosphate synthase / 6-phospho-3-hexuloisomerase [EC:4.1.2.43 5.3.1.27]
K13812	0.00032059	0.000152207	2.10627	0.0352311	1.40527e-24	DHQ-SDH; 3-dehydroquinate dehydratase / shikimate dehydrogenase [EC:4.2.1.10 1.1.1.25]
K03339	0.000321611	9.86378e-05	3.26052	0.00111963	5.22112e-29	3-deoxy-7-phosphoheptulonate synthase / chorismate mutase [EC:2.5.1.54 5.4.99.5]
K07254	0.000321696	0.000144226	2.2305	0.025759	9.50421e-24	L-arabinonolactonase [EC:3.1.1.15]
K00672	0.000322118	0.000131883	2.44246	0.0146224	4.96311e-28	two-component system, chemotaxis family, CheB/CheR fusion protein [EC:2.1.1.80 3.1.1.61]
K10679	0.00032273	0.000145985	2.2107	0.0271023	1.56535e-21	dihydroneopterin aldolase / 2-amino-4-hydroxy-6-hydroxymethyldihydropteridine diphosphokinase [EC:4.1.2.25 2.7.6.3]
K02201	0.000325039	0.000148013	2.19601	0.0281374	2.0696e-23	2-amino-4-hydroxy-6-hydroxymethyldihydropteridine diphosphokinase / dihydropteroate synthase [EC:2.7.6.3 2.5.1.15]
K03539	0.000325862	0.000142541	2.28609	0.0222914	1.68232e-23	N-acyl-phosphatidylethanolamine-hydrolysing phospholipase D [EC:3.1.4.54]
K15888	0.000326645	0.000152927	2.13595	0.0327328	3.91384e-23	maleamate amidohydrolase [EC:3.5.1.107]
K02323	0.000326845	0.00014903	2.19316	0.0283425	5.44757e-23	malate-CoA ligase subunit beta [EC:6.2.1.9]
K15856	0.000327146	8.53957e-05	3.83094	0.000129242	6.65636e-36	[methyl-Co(III) methanol-specific corrinoid protein]:coenzyme M methyltransferase [EC:2.1.1.246]
K03538	0.000327304	0.000148218	2.20825	0.0272727	7.6597e-25	trimethylamine---corrinoid protein Co-methyltransferase [EC:2.1.1.250]
K03462	0.000328582	9.82931e-05	3.34288	0.000835324	1.39282e-31	F420-non-reducing hydrogenase large subunit [EC:1.12.99.- 1.8.98.5]
K03041	0.000329635	0.000144086	2.28777	0.0221931	1.21173e-24	F420-non-reducing hydrogenase iron-sulfur subunit [EC:1.12.99.- 1.8.98.5 1.8.98.6]
K03051	0.00032965	0.000142926	2.30643	0.0211277	5.61297e-23	F420-non-reducing hydrogenase small subunit [EC:1.12.99.- 1.8.98.5]
K09722	0.000330088	0.000147375	2.23979	0.025149	3.31923e-21	decaprenyl-phosphate phosphoribosyltransferase [EC:2.4.2.45]
K07557	0.000330345	0.000142752	2.31411	0.0207025	1.08459e-24	acetyl-CoA synthase [EC:2.3.1.169]
K00582	0.000330964	0.000155348	2.13047	0.0331825	1.60052e-22	hydroxymethylpyrimidine kinase / phosphomethylpyrimidine kinase / thiamine-phosphate diphosphorylase [EC:2.7.1.49 2.7.4.7 2.5.1.3]
K15429	0.000332805	0.000134123	2.48135	0.0131218	1.75313e-25	ribonuclease HI / DNA polymerase III subunit epsilon [EC:3.1.26.4 2.7.7.7]
K00402	0.000335913	0.000161292	2.08264	0.0373356	3.48017e-23	error-prone DNA polymerase [EC:2.7.7.7]
K04799	0.000336562	0.000141755	2.37425	0.0176226	7.61024e-25	phosphatidylglycerol lysyltransferase [EC:2.3.2.3]
K13497	0.000337162	0.000151258	2.22905	0.0258552	1.17158e-21	tetracycline 7-halogenase / FADH2 O2-dependent halogenase [EC:1.14.19.49 1.14.19.-]
K10978	0.000337493	0.000146686	2.30079	0.0214453	5.18239e-24	2-dehydro-3-deoxy-D-arabinonate dehydratase [EC:4.2.1.141]
K00555	0.000337713	0.000143068	2.36051	0.0182884	1.30259e-24	tryptophan 7-halogenase [EC:1.14.19.9]
K11260	0.000338248	0.000157268	2.15078	0.0315424	1.91021e-23	2,3-dihydroxybenzoate decarboxylase [EC:4.1.1.46]
K03056	0.000338314	0.00014602	2.3169	0.0205498	1.51468e-24	mannosyltransferase [EC:2.4.1.-]
K00835	0.000339142	0.000148419	2.28503	0.0223532	8.52602e-22	6-deoxyerythronolide B hydroxylase [EC:1.14.15.35]
K00869	0.000340071	9.64108e-05	3.52732	0.000423624	2.42512e-16	3-alpha-mycarosylerythronolide B desosaminyl transferase [EC:2.4.1.278]
K03050	0.000340094	0.00014302	2.37794	0.0174477	1.68344e-24	erythromycin 3''-O-methyltransferase [EC:2.1.1.254]
K14654	0.000340291	0.000138329	2.46001	0.0139273	6.83538e-25	erythromycin 12 hydroxylase [EC:1.14.13.154]
K00579	0.000340487	0.000146277	2.32769	0.019969	3.48214e-24	crotonyl-CoA carboxylase/reductase [EC:1.3.1.85]
K07732	0.000341034	0.000148688	2.29363	0.0218539	4.35052e-23	NADP-dependent aldehyde dehydrogenase [EC:1.2.1.4]
K00578	0.000341964	0.000146417	2.33555	0.0195544	3.22602e-24	two-component flavin-dependent monooxygenase [EC:1.14.14.-]
K02683	0.000341988	0.000141462	2.41752	0.0156627	1.52279e-24	ketoreductase RED2 [EC:1.1.1.-]
K03042	0.000342174	0.000151165	2.26358	0.0236432	1.4967e-24	2-amino-5-formylamino-6-ribosylaminopyrimidin-4(3H)-one 5'-monophosphate deformylase [EC:3.5.1.102]
K01170	0.000343019	0.000145999	2.34945	0.0188404	1.89286e-22	2,5-diamino-6-(ribosylamino)-4(3H)-pyrimidinone 5'-phosphate reductase [EC:1.1.1.302]
K00203	0.000344255	0.000136174	2.52805	0.0115007	1.52375e-24	minimal PKS ketosynthase (KS/KS alpha) [EC:2.3.1.-]
K00580	0.000344376	0.000149846	2.2982	0.0215924	1.78706e-23	minimal PKS chain-length factor (CLF/KS beta) [EC:2.3.1.-]
K00021	0.000344865	0.000124922	2.76064	0.00579012	2.94898e-30	RNA ligase [EC:6.5.1.3]
K14128	0.000344967	0.000118728	2.90552	0.00368276	1.36759e-33	limonene 1,2-monooxygenase [EC:1.14.13.107]
K11781	0.000347596	0.0001419	2.44959	0.0143365	8.76084e-27	2-phospho-L-lactate guanylyltransferase [EC:2.7.7.68]
K03047	0.000347819	0.000143617	2.42185	0.0154776	1.87321e-24	6-hydroxynicotinate 3-monooxygenase [EC:1.14.13.114]
K00401	0.000348549	0.000159096	2.19081	0.0285124	7.35981e-24	enoyl-CoA hydratase / 3-hydroxyacyl-CoA dehydrogenase [EC:4.2.1.17 1.1.1.35]
K00399	0.000350245	0.000158351	2.21183	0.0270245	3.82459e-24	malonyl-CoA/succinyl-CoA reductase (NADPH) [EC:1.2.1.75 1.2.1.76]
K07446	0.00035093	0.000144767	2.42411	0.015382	3.91823e-24	3-hydroxypropionyl-coenzyme A synthetase [EC:6.2.1.36]
K00205	0.000351004	0.000160457	2.18753	0.028751	1.89586e-25	3-hydroxypropionyl-coenzyme A dehydratase [EC:4.2.1.116]
K00319	0.000351772	0.000147351	2.38731	0.0170097	8.18163e-24	acetyl-CoA/propionyl-CoA carboxylase [EC:6.4.1.2 6.4.1.3 2.1.3.15]
K00879	0.000351776	0.00015156	2.32104	0.0203254	8.37135e-23	methylamine dehydrogenase light chain [EC:1.4.9.1]
K03540	0.00035202	0.000142743	2.46612	0.0136926	6.945e-25	methylamine dehydrogenase heavy chain [EC:1.4.9.1]
K03055	0.000352544	0.000150473	2.34291	0.0191735	2.39747e-21	ATP-citrate lyase alpha-subunit [EC:2.3.3.8]
K03045	0.000352674	0.000146093	2.41405	0.0158127	5.18984e-24	ATP-citrate lyase beta-subunit [EC:2.3.3.8]
K14126	0.00035301	0.000127587	2.76682	0.00568168	3.54543e-35	citryl-CoA synthetase large subunit [EC:6.2.1.18]
K00584	0.000353916	0.000148136	2.38913	0.0169256	1.31786e-25	6-methylsalicylic acid synthase [EC:2.3.1.165]
K01622	0.000355523	0.00012155	2.9249	0.00346137	1.80048e-28	N-formylmaleamate deformylase [EC:3.5.1.106]
K06034	0.000355656	0.000160758	2.21236	0.0269873	1.20649e-25	taurine---2-oxoglutarate transaminase [EC:2.6.1.55]
K12995	0.000356017	8.99096e-05	3.95973	7.6095e-05	7.16941e-39	cytochrome c oxidase subunit I+III [EC:7.1.1.9]
K07558	0.000357915	0.00014371	2.49053	0.0127878	8.65687e-25	tRNA (guanine37-N1)-methyltransferase [EC:2.1.1.228]
K09482	0.000358297	0.000145348	2.46511	0.0137312	4.48013e-26	27-O-demethylrifamycin SV methyltransferase [EC:2.1.1.315]
K00187	0.000359076	0.00014679	2.44618	0.0144725	8.85925e-24	sulfopropanediol 3-dehydrogenase [EC:1.1.1.308]
K15898	0.000359625	0.000115189	3.12204	0.00180645	4.96331e-30	benzoyl-CoA 2,3-epoxidase subunit A [EC:1.14.13.208]
K03059	0.000360282	0.000148335	2.42885	0.0151824	3.85815e-25	deoxyguanosine kinase [EC:2.7.1.113]
K03465	0.000360722	6.93152e-05	5.20408	2.02881e-07	3.50957e-25	deoxyadenosine/deoxycytidine kinase [EC:2.7.1.76 2.7.1.74]
K13767	0.000362663	8.93057e-05	4.06092	4.96388e-05	2.10376e-37	beta-D-galactosyl-(1->4)-L-rhamnose phosphorylase [EC:2.4.1.247]
K06863	0.000364532	0.00015355	2.37403	0.017633	2.60634e-25	fatty-acid peroxygenase [EC:1.11.2.4]
K00443	0.000365528	0.000149668	2.44226	0.0146306	8.65955e-25	23S rRNA (adenine-C8)-methyltransferase [EC:2.1.1.224]
K00440	0.000369072	0.000147233	2.50671	0.0122179	1.6379e-25	carboxy-terminal domain RNA polymerase II polypeptide A small phosphatase [EC:3.1.3.16]
K07055	0.000370342	0.00014739	2.51267	0.0120137	4.19595e-27	all-trans-retinol dehydrogenase (NAD+) [EC:1.1.1.105]
K02319	0.000370838	0.000149507	2.48041	0.0131565	8.40563e-25	phosphomannomutase / phosphoglucomutase [EC:5.4.2.8 5.4.2.2]
K03930	0.000371205	8.297e-05	4.47396	7.85145e-06	1.19147e-17	bifunctional protein TilS/HprT [EC:6.3.4.19 2.4.2.8]
K00131	0.000372354	8.37265e-05	4.44726	8.88862e-06	2.01769e-18	L-2,4-diaminobutyrate transaminase [EC:2.6.1.76]
K15924	0.00037316	8.80798e-05	4.23661	2.31065e-05	2.83124e-38	GDP-4-dehydro-6-deoxy-D-mannose reductase [EC:1.1.1.281]
K06982	0.00037377	0.000139002	2.68895	0.00719186	4.09989e-25	cytochrome c oxidase cbb3-type subunit I/II [EC:7.1.1.9]
K01732	0.000378663	9.15757e-05	4.13497	3.60913e-05	1.30051e-38	NADH-quinone oxidoreductase subunit L/M [EC:7.1.1.2]
K00333	0.000380156	0.000121932	3.11778	0.00183271	8.34481e-23	nitrite reductase (NO-forming) / hydroxylamine reductase [EC:1.7.2.1 1.7.99.1]
K00583	0.00038162	0.000152429	2.5036	0.012326	9.91967e-26	tritrans,polycis-undecaprenyl-diphosphate synthase [geranylgeranyl-diphosphate specific] [EC:2.5.1.89]
K05884	0.000381712	0.000173661	2.19803	0.027993	2.50293e-24	UDP-N-acetylglucosamine 4,6-dehydratase/5-epimerase [EC:4.2.1.115 5.1.3.-]
K15921	0.000382607	9.05729e-05	4.2243	2.44013e-05	8.73585e-39	UDP-4-amino-4,6-dideoxy-L-N-acetyl-beta-L-altrosamine transaminase [EC:2.6.1.92]
K11131	0.000382636	0.000150079	2.54957	0.0108156	2.02522e-26	UDP-4-amino-4,6-dideoxy-N-acetyl-beta-L-altrosamine N-acetyltransferase [EC:2.3.1.202]
K14446	0.000383945	9.22423e-05	4.16235	3.20362e-05	9.8956e-39	pseudaminic acid synthase [EC:2.5.1.97]
K00433	0.000384689	7.76512e-05	4.95407	7.51119e-07	3.31576e-21	UDP-N-acetylbacillosamine N-acetyltransferase [EC:2.3.1.203]
K14653	0.000387595	0.000171294	2.26274	0.0236949	8.23425e-24	glucose/mannose-6-phosphate isomerase [EC:5.3.1.9 5.3.1.8]
K11176	0.00038782	0.000153829	2.52112	0.0117297	8.90459e-27	arabinoxylan arabinofuranohydrolase [EC:3.2.1.55]
K00332	0.0003898	0.000123727	3.15049	0.00163975	1.09714e-22	glucuronoarabinoxylan endo-1,4-beta-xylanase [EC:3.2.1.136]
K03058	0.000396523	0.000149533	2.65174	0.00803343	8.61615e-26	tetracenomycin A2 monooxygenase-dioxygenase [EC:1.14.13.200]
K01001	0.000401618	0.00016577	2.42275	0.0154394	7.36283e-23	3-ketosteroid 9alpha-monooxygenase subunit B [EC:1.14.15.30]
K08096	0.000408699	0.00016618	2.45938	0.0139518	2.48614e-25	mannose-1-phosphate guanylyltransferase / mannose-6-phosphate isomerase [EC:2.7.7.13 5.3.1.8]
K05715	0.000417334	0.000137405	3.03725	0.00239998	1.4884e-26	N-glycosyltransferase [EC:2.4.1.-]
K01596	0.000423358	0.000124471	3.40126	0.000676088	4.80681e-28	3,4-dihydroxy-9,10-secoandrosta-1,3,5(10)-triene-9,17-dione 4,5-dioxygenase [EC:1.13.11.25]
K01674	0.000424516	9.38464e-05	4.52352	6.22487e-06	6.80794e-24	4,5:9,10-diseco-3-hydroxy-5,9,17-trioxoandrosta-1(10),2-diene-4-oate hydrolase [EC:3.7.1.17]
K00712	0.000429947	0.000138187	3.11134	0.00187303	7.33263e-31	starch synthase (maltosyl-transferring) [EC:2.4.99.16]
K14127	0.000435051	0.00015946	2.72827	0.00638943	5.75688e-26	alpha-maltose-1-phosphate synthase [EC:2.4.1.342]
K07318	0.000442016	0.000124364	3.5542	0.000382689	3.91529e-11	1,4-alpha-glucan branching enzyme [EC:2.4.1.18]
K00968	0.000456644	0.000159025	2.87152	0.00410244	8.98515e-23	maleylpyruvate isomerase [EC:5.2.1.4]
K00955	0.000458595	0.000138413	3.31323	0.000928899	5.80874e-24	glucuronokinase [EC:2.7.1.43]
K12996	0.000469733	9.04767e-05	5.19175	2.16704e-07	9.97792e-22	2-ketoarginine methyltransferase [EC:2.1.1.243]
K01922	0.000479747	0.000127178	3.77226	0.000163676	1.97925e-20	benzil reductase ((S)-benzoin forming) [EC:1.1.1.320]
K00966	0.000483291	0.000143124	3.37673	0.000739213	1.81283e-25	geranyl diphosphate 2-C-methyltransferase [EC:2.1.1.255]
K01598	0.000504125	0.000130876	3.85194	0.000118677	8.81626e-21	2-methylisoborneol synthase [EC:4.2.3.118]
K06045	0.000512255	0.000151768	3.37524	0.00074321	3.53903e-24	fructose-bisphosphate aldolase / 2-amino-3,7-dideoxy-D-threo-hept-6-ulosonate synthase [EC:4.1.2.13 2.2.1.10]
K08728	0.000548328	0.000120096	4.56574	5.09857e-06	4.99402e-20	tRNA (pseudouridine54-N1)-methyltransferase [EC:2.1.1.257]
K00801	0.000554701	0.000162576	3.41194	0.000650216	4.38034e-25	4-oxalomesaconate hydratase [EC:4.2.1.83]
K08282	0.00058368	0.000162006	3.60282	0.00031789	2.60426e-25	succinoglycan biosynthesis protein ExoL [EC:2.-.-.-]
K12999	0.000624393	0.000129732	4.81296	1.5316e-06	6.75881e-36	endo-1,3-1,4-beta-glycanase ExoK [EC:3.2.1.-]
